# Supplementary material for: Glomerular proteomic profiling reveals early differences between preexisting and de novo type 2 diabetes in human renal allografts
Source: BMC Nephrol. 2023 Aug 25;24:254. doi: 10.1186/s12882-023-03294-z (PMC10464146; doi:10.1186/s12882-023-03294-z)
Supplement: Supplementary file 3 — Additional file 3: Table S3. Number of total, less- and more abundant proteins for each comparison. [file 12882_2023_3294_MOESM3_ESM.xlsx]

## Sheet: Supp_table
Table S3
T: Protein IDs	T: Majority protein IDs	T: Protein names	T: Gene names	PTDM_NG	N: Welch's T-test p-value PTDM_NG	N: Welch's T-test Difference PTDM_NG	N: Welch's T-test Test statistic PTDM_NG	PTDM_T2DM	N: Welch's T-test p-value PTDM_T2DM	N: Welch's T-test Difference PTDM_T2DM	N: Welch's T-test Test statistic PTDM_T2DM	T2DM_NG	N: Welch's T-test p-value T2DM_NG	N: Welch's T-test Difference T2DM_NG	N: Welch's T-test Test statistic T2DM_NG	ANOVA	N: ANOVA p value
P35222	P35222	Catenin beta-1	CTNNB1	Sign	0.0487375	-1.39885	-2.87563	Sign	0.000653608	-1.42705	-5.04435	No_Sign	0.958617	0.0281988	0.0548003	Sign	0.0013312
Q96KP4;Q96KP4-2	Q96KP4;Q96KP4-2	Cytosolic non-specific dipeptidase	CNDP2	No_Sign	0.423804	-0.22862	-0.837854	Sign	0.00495942	0.957833	3.57457	Sign	0.000816046	-1.18645	-5.47816	Sign	0.00203291
P55196-2;P55196-6;P55196-3;P55196-1;P55196;P55196-5	P55196-2;P55196-6;P55196-3;P55196-1;P55196;P55196-5	Afadin	MLLT4	Sign	0.00507241	-1.41536	-3.84835	Sign	0.00584593	-1.17	-3.40847	No_Sign	0.504896	-0.245361	-0.703492	Sign	0.00283346
Q12846-2;Q12846	Q12846-2;Q12846	Syntaxin-4	STX4	Sign	0.00445214	-1.4527	-4.05227	No_Sign	0.171012	0.731551	1.46746	Sign	0.00129251	-2.18426	-5.69432	Sign	0.00310472
Q9H008-2;Q9H008	Q9H008-2;Q9H008	Phospholysine phosphohistidine inorganic pyrophosphate phosphatase	LHPP	Sign	0.00949653	-1.63727	-3.39926	No_Sign	0.239995	0.622412	1.26098	Sign	6.13402e-05	-2.25968	-7.7099	Sign	0.00346291
O43760;O43760-2	O43760;O43760-2	Synaptogyrin-2	SYNGR2	Sign	0.00682127	-1.43216	-3.51136	Sign	0.00541371	-1.53862	-3.47068	No_Sign	0.76489	0.10646	0.309444	Sign	0.00439705
P61586	P61586	Transforming protein RhoA	RHOA	Sign	0.0129272	-1.05636	-3.27859	No_Sign	0.322752	0.324079	1.03674	Sign	0.00403928	-1.38044	-4.13125	Sign	0.00476848
O14786	O14786	Neuropilin-1	NRP1	Sign	0.0115001	-1.01309	-3.19412	Sign	0.00763514	-1.06319	-3.50227	No_Sign	0.808869	0.0501041	0.251923	Sign	0.0050337
Q08380	Q08380	Galectin-3-binding protein	LGALS3BP	No_Sign	0.101907	-0.857951	-1.82143	Sign	0.0318371	1.1823	2.46722	Sign	0.0011095	-2.04025	-5.06224	Sign	0.0054833
Q9Y5P6;Q9Y5P6-2	Q9Y5P6;Q9Y5P6-2	Mannose-1-phosphate guanyltransferase beta	GMPPB	Sign	0.00191982	-1.61516	-4.56191	No_Sign	0.0519012	-0.89062	-2.18901	Sign	0.0347522	-0.724537	-2.57545	Sign	0.00590727
O00151	O00151	PDZ and LIM domain protein 1	PDLIM1	No_Sign	0.120273	0.550297	1.73576	Sign	0.0380604	-0.757496	-2.35915	Sign	0.00375016	1.30779	4.11853	Sign	0.00761259
P09211	P09211	Glutathione S-transferase P	GSTP1	Sign	0.00587833	-1.78373	-3.58992	No_Sign	0.272912	0.75528	1.16155	Sign	0.00318616	-2.53901	-4.25903	Sign	0.00763289
Q96RS6	Q96RS6	NudC domain-containing protein 1	NUDCD1	No_Sign	1	0	0	No_Sign	0.0813774	-0.657671	-1.96567	Sign	0.00704654	1.36659	3.62181	Sign	0.00781344
P50991-2;P50991	P50991-2;P50991	T-complex protein 1 subunit delta	CCT4	Sign	0.0098659	1.85445	3.81358	Sign	0.0297164	1.36887	2.6184	No_Sign	0.445828	0.485579	0.802782	Sign	0.00890912
Q93088	Q93088	Betaine--homocysteine S-methyltransferase 1	BHMT	No_Sign	0.245105	-0.48892	-1.31881	Sign	0.0263062	0.767449	2.60863	Sign	0.0199248	-1.25637	-3.15749	Sign	0.00898964
P07339	P07339	Cathepsin D;Cathepsin D light chain;Cathepsin D heavy chain	CTSD	No_Sign	1	0	0	Sign	0.0285218	-1.51703	-2.79255	Sign	0.0227186	1.61858	2.95797	Sign	0.00928734
Q01082;Q01082-2;O15020-2;O15020	Q01082;Q01082-2	Spectrin beta chain, non-erythrocytic 1	SPTBN1	Sign	0.0144831	-0.673672	-4.24858	No_Sign	0.698757	-0.0756622	-0.406297	Sign	0.0329411	-0.598009	-2.57659	Sign	0.00954178
Q8NHG8	Q8NHG8	E3 ubiquitin-protein ligase ZNRF2	ZNRF2	Sign	0.00210806	2.39266	4.39745	No_Sign	0.106238	1.14442	1.77752	No_Sign	0.0832464	1.24824	1.97914	Sign	0.0100352
Q9Y277;Q9Y277-2	Q9Y277;Q9Y277-2	Voltage-dependent anion-selective channel protein 3	VDAC3	No_Sign	0.194467	-0.623622	-1.60239	Sign	0.000341252	-0.811915	-5.16534	No_Sign	0.65863	0.188294	0.480678	Sign	0.0109276
Q14019	Q14019	Coactosin-like protein	COTL1	No_Sign	0.179248	0.894525	1.63428	Sign	0.00141155	1.24853	4.27755	No_Sign	0.557446	-0.354006	-0.637981	Sign	0.0125456
P04275	P04275	von Willebrand factor;von Willebrand antigen 2	VWF	No_Sign	0.164159	-1.00102	-1.67902	Sign	0.0190285	-2.31781	-3.14146	No_Sign	0.174263	1.31679	1.49115	Sign	0.0138251
O60716-24;O60716-23;O60716-21;O60716-19;O60716-22;O60716-20;O60716-16;O60716-18;O60716-15;O60716-17;O60716-13;O60716-11;O60716-14;O60716-12;O60716-10;O60716-8;O60716-9;O60716-7;O60716-5;O60716-3;O60716-6;O60716-4;O60716-2;O60716;O60716-32;O60716-31;O60716-29;O60716-27;O60716-30;O60716-28;O60716-26;O60716-25	O60716-24;O60716-23;O60716-21;O60716-19;O60716-22;O60716-20;O60716-16;O60716-18;O60716-15;O60716-17;O60716-13;O60716-11;O60716-14;O60716-12;O60716-10;O60716-8;O60716-9;O60716-7;O60716-5;O60716-3;O60716-6;O60716-4;O60716-2;O60716;O60716-32;O60716-31;O60716-29;O60716-27;O60716-30;O60716-28;O60716-26;O60716-25	Catenin delta-1	CTNND1	Sign	0.00137967	-1.70903	-4.61573	No_Sign	0.160366	-0.752542	-1.52674	No_Sign	0.0784197	-0.956484	-2.0334	Sign	0.0140229
P16885	P16885	1-phosphatidylinositol 4,5-bisphosphate phosphodiesterase gamma-2	PLCG2	Sign	0.0483902	-2.4901	-2.45101	No_Sign	0.591566	0.386596	0.555312	Sign	0.030679	-2.87669	-3.22934	Sign	0.014723
Q9Y2D5-6;Q9Y2D5-4;Q9Y2D5;Q9Y2D5-5;Q9Y2D5-7;Q8IXS6-2	Q9Y2D5-6;Q9Y2D5-4;Q9Y2D5;Q9Y2D5-5;Q9Y2D5-7	A-kinase anchor protein 2	AKAP2	Sign	0.024611	-0.886844	-2.83149	Sign	0.0144574	-1.0452	-2.95698	No_Sign	0.483926	0.158359	0.738161	Sign	0.0152255
P23528	P23528	Cofilin-1	CFL1	Sign	0.00175369	0.787454	4.38987	No_Sign	0.881534	0.0382667	0.15317	Sign	0.0134115	0.749187	3.2543	Sign	0.0160434
P62263	P62263	40S ribosomal protein S14	RPS14	No_Sign	0.0818462	-1.38728	-1.9849	No_Sign	0.0986459	1.39907	1.81448	Sign	0.00653681	-2.78635	-3.65131	Sign	0.0163122
P0CG12	P0CG12	Chromosome transmission fidelity protein 8 homolog isoform 2	CHTF8	Sign	0.00393153	-1.02475	-3.91178	No_Sign	0.25022	-0.352931	-1.21589	Sign	0.0144229	-0.671821	-3.11757	Sign	0.0164555
P07195	P07195	L-lactate dehydrogenase B chain	LDHB	No_Sign	0.087004	-0.846471	-1.94822	No_Sign	0.0725004	2.08427	2.1181	Sign	0.021846	-2.93074	-3.18961	Sign	0.0185447
Q99714-2;Q99714	Q99714-2;Q99714	3-hydroxyacyl-CoA dehydrogenase type-2	HSD17B10	No_Sign	0.0752813	0.681123	2.25793	No_Sign	0.138381	-0.680151	-1.68987	Sign	0.018243	1.36127	2.96227	Sign	0.0191205
P50895	P50895	Basal cell adhesion molecule	BCAM	No_Sign	0.122393	0.704199	1.86083	No_Sign	0.168286	-0.389263	-1.47592	Sign	0.0349594	1.09346	2.88282	Sign	0.0193772
P22061;P22061-2	P22061;P22061-2	Protein-L-isoaspartate(D-aspartate) O-methyltransferase	PCMT1	Sign	0.00530256	-1.73309	-3.65201	No_Sign	0.251482	-0.610515	-1.21113	Sign	0.0283467	-1.12258	-2.67484	Sign	0.0206591
Q13642-1;Q13642-5;Q13642-4;Q13642-3;Q13642	Q13642-1;Q13642-5;Q13642-4	Four and a half LIM domains protein 1	FHL1	Sign	0.04949	-1.25677	-2.75481	No_Sign	0.846081	-0.0710965	-0.200365	No_Sign	0.0625081	-1.18567	-2.2813	Sign	0.0213116
Q13905-2;Q13905;Q13905-4;Q13905-3	Q13905-2;Q13905;Q13905-4;Q13905-3	Rap guanine nucleotide exchange factor 1	RAPGEF1	No_Sign	0.25782	0.362808	1.21476	No_Sign	0.0520676	-0.638261	-2.17781	Sign	0.00885274	1.00107	3.53317	Sign	0.0221543
Q9UNS2;Q9UNS2-2	Q9UNS2;Q9UNS2-2	COP9 signalosome complex subunit 3	COPS3	No_Sign	0.290383	0.401112	1.16785	Sign	0.0489527	-0.467977	-2.33841	No_Sign	0.0529075	0.869089	2.93097	Sign	0.0228756
Q9BXR0-2;Q9BXR0	Q9BXR0-2;Q9BXR0	Queuine tRNA-ribosyltransferase	QTRT1	No_Sign	0.186566	0.8323	1.63338	No_Sign	0.139882	-0.541471	-1.65241	No_Sign	0.0590946	1.37377	2.41411	Sign	0.0229372
Q9BRP8-2;Q9BRP8	Q9BRP8-2;Q9BRP8	Partner of Y14 and mago	WIBG	Sign	0.00354209	1.20529	3.972	No_Sign	0.171504	0.552607	1.47526	No_Sign	0.106217	0.652679	1.82415	Sign	0.0238379
Q15274	Q15274	Nicotinate-nucleotide pyrophosphorylase [carboxylating]	QPRT	No_Sign	0.0577049	-1.37102	-2.26892	No_Sign	0.145312	1.28436	1.56837	Sign	0.00486585	-2.65538	-4.40494	Sign	0.0244702
Q8N3R9-2;Q8N3R9	Q8N3R9-2;Q8N3R9	MAGUK p55 subfamily member 5	MPP5	Sign	0.0104643	-1.4619	-3.46661	No_Sign	0.251013	-0.530673	-1.21843	No_Sign	0.0839272	-0.93123	-1.98464	Sign	0.0248551
Q03167-2;Q03167	Q03167-2;Q03167	Transforming growth factor beta receptor type 3	TGFBR3	Sign	0.0217485	-1.36658	-2.83639	No_Sign	0.0908851	-0.725994	-1.90346	No_Sign	0.157229	-0.640582	-1.69691	Sign	0.0250463
P46940	P46940	Ras GTPase-activating-like protein IQGAP1	IQGAP1	Sign	0.00555845	-1.35804	-3.85904	No_Sign	0.727127	0.185306	0.358666	Sign	0.0102036	-1.54335	-3.72348	Sign	0.0261374
Q86UL8-2;Q86UL8	Q86UL8-2;Q86UL8	Membrane-associated guanylate kinase, WW and PDZ domain-containing protein 2	MAGI2	Sign	0.0145126	-1.28999	-3.12558	No_Sign	0.0903656	-0.7796	-1.95825	Sign	0.0419535	-0.510394	-2.57189	Sign	0.026687
P49913	P49913	Cathelicidin antimicrobial peptide;Antibacterial protein FALL-39;Antibacterial protein LL-37	CAMP	No_Sign	1	0	0	Sign	0.0372687	-1.17698	-2.39544	Sign	0.017899	1.39607	2.97179	Sign	0.027486
Q96AP7	Q96AP7	Endothelial cell-selective adhesion molecule	ESAM	No_Sign	0.678071	-0.389853	-0.442626	Sign	0.00406096	-1.72385	-3.87713	No_Sign	0.18753	1.33399	1.64883	Sign	0.0284253
Q04837	Q04837	Single-stranded DNA-binding protein, mitochondrial	SSBP1	No_Sign	0.610715	0.384836	0.539632	Sign	0.00701938	1.59657	3.32844	No_Sign	0.137246	-1.21173	-1.81377	Sign	0.0285046
Q92959	Q92959	Solute carrier organic anion transporter family member 2A1	SLCO2A1	No_Sign	0.0939029	-1.35224	-1.95177	Sign	0.0138253	-1.48702	-3.06044	No_Sign	0.829134	0.134782	0.230232	Sign	0.0285616
P21397-2;P27338-2;P27338;P21397	P21397-2;P27338-2;P27338;P21397	Amine oxidase [flavin-containing] A;Amine oxidase [flavin-containing] B	MAOA;MAOB	Sign	0.00319657	-1.4453	-4.00702	No_Sign	0.80474	0.142588	0.254703	Sign	0.0178408	-1.58789	-3.15579	Sign	0.0309288
P17066;P48741	P17066;P48741	Heat shock 70 kDa protein 6;Putative heat shock 70 kDa protein 7	HSPA6;HSPA7	Sign	0.038472	-0.815785	-2.57045	No_Sign	0.360143	0.353116	0.96564	Sign	0.0182002	-1.1689	-2.9592	Sign	0.0315431
P00918	P00918	Carbonic anhydrase 2	CA2	No_Sign	0.804268	-0.0894194	-0.255287	Sign	0.0310828	0.785211	2.63864	Sign	0.0171092	-0.87463	-3.7019	Sign	0.0321989
Q02978-2;Q02978	Q02978-2;Q02978	Mitochondrial 2-oxoglutarate/malate carrier protein	SLC25A11	Sign	0.000973935	-0.708253	-4.85247	No_Sign	0.499188	-0.173224	-0.706478	No_Sign	0.0524036	-0.535028	-2.39776	Sign	0.032228
P00740-2;P00740	P00740-2;P00740	Coagulation factor IX;Coagulation factor IXa light chain;Coagulation factor IXa heavy chain	F9	No_Sign	0.178334	2.00775	1.72215	No_Sign	0.599004	0.141492	0.541484	No_Sign	0.202628	1.86626	1.60675	Sign	0.0324057
O94832	O94832	Unconventional myosin-Id	MYO1D	Sign	0.0033298	-2.43495	-4.14875	No_Sign	0.581423	-0.478719	-0.574427	Sign	0.0499194	-1.95623	-2.33371	Sign	0.0326913
O94819	O94819	Kelch repeat and BTB domain-containing protein 11	KBTBD11	No_Sign	1	0	0	No_Sign	1	0	0	No_Sign	1	0	0	Sign	0.0330887
Q5W111-2;Q5W111	Q5W111-2;Q5W111	SPRY domain-containing protein 7	SPRYD7	No_Sign	1	0	0	No_Sign	0.0683519	-1.10527	-2.02435	Sign	0.0116126	1.6562	3.2575	Sign	0.0339963
P68104-2;Q5VTE0;P68104;Q05639	P68104-2;Q5VTE0;P68104	Elongation factor 1-alpha 1;Putative elongation factor 1-alpha-like 3	EEF1A1;EEF1A1P5	No_Sign	0.217483	-0.477345	-1.35327	No_Sign	0.0939449	0.575565	1.83333	Sign	0.0199734	-1.05291	-3.06768	Sign	0.0341532
P02042;P02100	P02042	Hemoglobin subunit delta	HBD	No_Sign	0.111737	-1.08767	-1.77558	No_Sign	0.136498	1.17976	1.61943	Sign	0.012339	-2.26743	-3.21835	Sign	0.0342788
P53621;P53621-2	P53621;P53621-2	Coatomer subunit alpha;Xenin;Proxenin	COPA	Sign	0.0090878	-1.22066	-3.52561	No_Sign	0.567668	0.310311	0.59091	Sign	0.0123389	-1.53097	-3.60258	Sign	0.0344592
P49257	P49257	Protein ERGIC-53	LMAN1	Sign	0.00537555	-1.88336	-3.79734	No_Sign	0.759533	0.237756	0.314862	Sign	0.0154481	-2.12111	-3.34614	Sign	0.0349116
Q96FJ2	Q96FJ2	Dynein light chain 2, cytoplasmic	DYNLL2	No_Sign	0.183031	1.84722	1.69247	No_Sign	0.671995	0.109374	0.435431	No_Sign	0.203524	1.73785	1.60455	Sign	0.0352917
P55072	P55072	Transitional endoplasmic reticulum ATPase	VCP	No_Sign	0.169022	0.278625	1.49564	Sign	0.0185777	0.5043	2.84853	No_Sign	0.142296	-0.225675	-1.66347	Sign	0.0356093
P61026	P61026	Ras-related protein Rab-10	RAB10	No_Sign	1	0	0	Sign	0.0165498	-0.830113	-2.94531	No_Sign	0.374948	0.267329	0.978337	Sign	0.0360611
O75438;O75438-2	O75438;O75438-2	NADH dehydrogenase [ubiquinone] 1 beta subcomplex subunit 1	NDUFB1	No_Sign	0.931536	-0.0583844	-0.091335	Sign	0.00421564	-1.12052	-3.62383	No_Sign	0.168766	1.06214	1.71745	Sign	0.0364812
O00629	O00629	Importin subunit alpha-3	KPNA4	No_Sign	0.28623	0.640583	1.19448	No_Sign	0.0765712	-0.610129	-1.98346	No_Sign	0.0692301	1.25071	2.53566	Sign	0.0364843
P50148	P50148	Guanine nucleotide-binding protein G(q) subunit alpha	GNAQ	No_Sign	0.83526	0.0679651	0.214952	Sign	0.0435022	-0.930875	-2.34706	Sign	0.037212	0.99884	2.50154	Sign	0.0370965
Q99767-2;Q99767;Q02410-2;Q02410	Q99767-2;Q99767;Q02410-2;Q02410	Amyloid beta A4 precursor protein-binding family A member 2;Amyloid beta A4 precursor protein-binding family A member 1	APBA2;APBA1	No_Sign	0.181782	-0.341934	-1.44736	Sign	0.0333257	-0.935386	-2.53144	No_Sign	0.12705	0.593452	1.7457	Sign	0.0375309
P11047	P11047	Laminin subunit gamma-1	LAMC1	Sign	0.00056072	0.959476	5.22131	No_Sign	0.229532	0.45273	1.3093	No_Sign	0.170137	0.506746	1.55904	Sign	0.0376679
A0FGR8-4;A0FGR8-2;A0FGR8;A0FGR8-6	A0FGR8-4;A0FGR8-2;A0FGR8;A0FGR8-6	Extended synaptotagmin-2	ESYT2	Sign	0.012001	-1.69891	-3.39243	No_Sign	0.756876	-0.189702	-0.317803	Sign	0.00617351	-1.5092	-4.0419	Sign	0.0392251
P49903-2;P49903-4;P49903	P49903-2;P49903-4;P49903	Selenide, water dikinase 1	SEPHS1	No_Sign	0.935165	-0.0259376	-0.084089	Sign	0.0273292	0.729449	2.54327	Sign	0.0401299	-0.755387	-2.52559	Sign	0.0393259
P50402	P50402	Emerin	EMD	Sign	0.0212315	-0.560417	-2.96628	No_Sign	0.0657144	-0.427794	-2.08072	No_Sign	0.565417	-0.132623	-0.599879	Sign	0.0396034
P55263-3;P55263	P55263-3;P55263	Adenosine kinase	ADK	Sign	0.038086	1.35842	2.44577	No_Sign	0.390306	-0.561538	-0.894715	Sign	0.00411411	1.91995	3.99278	Sign	0.0404335
P48681	P48681	Nestin	NES	Sign	0.001061	1.02725	5.75326	No_Sign	0.120394	0.764517	1.82587	No_Sign	0.562888	0.262738	0.611176	Sign	0.040457
Q9BUP0	Q9BUP0	EF-hand domain-containing protein D1	EFHD1	No_Sign	0.172301	1.73026	1.7449	No_Sign	0.195138	0.344609	1.38161	No_Sign	0.249692	1.38565	1.40828	Sign	0.0405666
Q9BX66-4;Q9BX66-9;Q9BX66-8;Q9BX66-10;Q9BX66-6;Q9BX66-5;Q9BX66-7;Q9BX66-3;Q9BX66-2;Q9BX66-11;Q9BX66;Q9BX66-12	Q9BX66-4;Q9BX66-9;Q9BX66-8;Q9BX66-10;Q9BX66-6;Q9BX66-5;Q9BX66-7;Q9BX66-3;Q9BX66-2;Q9BX66-11;Q9BX66;Q9BX66-12	Sorbin and SH3 domain-containing protein 1	SORBS1	No_Sign	0.80557	0.0847033	0.25963	Sign	0.0248194	-0.642871	-2.62001	No_Sign	0.0798468	0.727574	2.14373	Sign	0.0411631
Q9Y696	Q9Y696	Chloride intracellular channel protein 4	CLIC4	Sign	0.0299948	0.982579	2.78375	No_Sign	0.731565	-0.135975	-0.354701	No_Sign	1	0	0	Sign	0.0413591
Q9NZL9-5;Q9NZL9-3;Q9NZL9-4;Q9NZL9-2;Q9NZL9	Q9NZL9-5;Q9NZL9-3;Q9NZL9-4;Q9NZL9-2;Q9NZL9	Methionine adenosyltransferase 2 subunit beta	MAT2B	No_Sign	0.0862076	1.46772	2.16827	No_Sign	0.852609	0.0809138	0.190211	No_Sign	0.0995151	1.3868	2.08041	Sign	0.041657
P49755	P49755	Transmembrane emp24 domain-containing protein 10	TMED10	No_Sign	0.412436	0.866423	0.926032	Sign	0.0094271	1.86539	3.37709	No_Sign	0.372051	-0.998964	-0.985538	Sign	0.0421755
P31153-2;P31153	P31153-2;P31153	S-adenosylmethionine synthase isoform type-2	MAT2A	Sign	0.00922982	-1.78115	-3.63693	No_Sign	0.748612	-0.212487	-0.328623	Sign	0.0144633	-1.56866	-3.49444	Sign	0.0422746
P28066	P28066	Proteasome subunit alpha type-5	PSMA5	No_Sign	0.401475	-0.416212	-0.881853	No_Sign	0.0691011	0.825595	2.089	Sign	0.0171855	-1.24181	-3.60528	Sign	0.0437937
P09327	P09327	Villin-1	VIL1	No_Sign	0.982002	0.00840732	0.0234636	Sign	0.0377958	0.930301	2.42956	No_Sign	0.0636676	-0.921893	-2.15927	Sign	0.0440693
Q16181-2;Q16181	Q16181-2;Q16181	Septin-7	39326	No_Sign	0.185812	-0.328076	-1.50564	Sign	0.0204611	-0.544379	-2.76062	No_Sign	0.397594	0.216303	0.90226	Sign	0.0441167
P62942	P62942	Peptidyl-prolyl cis-trans isomerase FKBP1A	FKBP1A	Sign	0.00802789	1.00242	3.57698	No_Sign	0.0613812	1.20374	2.26209	No_Sign	0.720351	-0.201325	-0.373807	Sign	0.0443263
P00390-5;P00390-4;P00390-2;P00390-3;P00390	P00390-5;P00390-4;P00390-2;P00390-3;P00390	Glutathione reductase, mitochondrial	GSR	Sign	0.0223455	-1.69762	-2.93706	No_Sign	0.796844	0.177018	0.26432	Sign	0.00274507	-1.87464	-4.67615	Sign	0.0444151
Q8WXE0-2;Q8WXE0	Q8WXE0-2;Q8WXE0	Caskin-2	CASKIN2	No_Sign	0.088806	0.968469	2.09043	No_Sign	0.721329	-0.120538	-0.365994	No_Sign	0.0638278	1.08901	2.3747	Sign	0.0448069
Q96P16;Q96P16-3	Q96P16;Q96P16-3	Regulation of nuclear pre-mRNA domain-containing protein 1A	RPRD1A	No_Sign	0.0820716	0.853899	2.16353	Sign	0.0369476	0.67183	2.37706	No_Sign	0.665121	0.182069	0.459084	Sign	0.045708
Q9UKG1	Q9UKG1	DCC-interacting protein 13-alpha	APPL1	Sign	0.0263706	1.91639	2.81658	No_Sign	0.147694	0.98738	1.56011	No_Sign	0.225806	0.929013	1.32915	Sign	0.0463871
P63000;P63000-2;P60763;P15153	P63000;P63000-2	Ras-related C3 botulinum toxin substrate 1	RAC1	Sign	0.0144477	-2.04072	-3.0221	No_Sign	0.508257	-0.47302	-0.684836	Sign	0.0235966	-1.5677	-2.81144	Sign	0.0465188
O95398-3;O95398	O95398-3;O95398	Rap guanine nucleotide exchange factor 3	RAPGEF3	Sign	0.0107838	-1.10131	-3.46055	No_Sign	0.560426	-0.235685	-0.600679	Sign	0.0151852	-0.865625	-3.33197	Sign	0.0470993
Q68CK6	Q68CK6	Acyl-coenzyme A synthetase ACSM2B, mitochondrial	ACSM2B	Sign	0.018002	-1.79666	-3.11083	No_Sign	0.654359	0.364904	0.465867	Sign	0.0318307	-2.16156	-2.60995	Sign	0.047308
P47756-2;P47756	P47756-2;P47756	F-actin-capping protein subunit beta	CAPZB	No_Sign	0.182626	0.512306	1.48562	No_Sign	0.143705	-0.583208	-1.59337	Sign	0.0259038	1.09551	2.74409	Sign	0.0476372
Q99549;Q99549-2	Q99549;Q99549-2	M-phase phosphoprotein 8	MPHOSPH8	No_Sign	1	0	0	No_Sign	1	0	0	No_Sign	1	0	0	Sign	0.049071
P06744	P06744	Glucose-6-phosphate isomerase	GPI	Sign	0.0183135	-1.4937	-2.94119	No_Sign	0.905405	0.0708643	0.121673	Sign	0.00617449	-1.56457	-3.74607	Sign	0.049073
P52209-2;P52209	P52209-2;P52209	6-phosphogluconate dehydrogenase, decarboxylating	PGD	Sign	0.0397595	-1.38856	-2.44816	No_Sign	0.34384	0.740144	0.990054	Sign	0.00942791	-2.1287	-3.6012	No_Sign	0.0510175
O95831-3;O95831;O95831-6;O95831-4;O95831-5;O95831-2	O95831-3;O95831;O95831-6;O95831-4	Apoptosis-inducing factor 1, mitochondrial	AIFM1	No_Sign	0.189155	-0.953682	-1.4504	No_Sign	0.151894	0.98216	1.54317	Sign	0.0242196	-1.93584	-2.83647	No_Sign	0.051203
P63104;P63104-2	P63104	14-3-3 protein zeta/delta	YWHAZ	No_Sign	0.201499	0.519352	1.48507	No_Sign	0.297791	-0.194641	-1.11477	No_Sign	0.102268	0.713994	2.25305	No_Sign	0.0514448
P04003	P04003	C4b-binding protein alpha chain	C4BPA	Sign	0.0276236	1.08719	3.03985	No_Sign	0.0970812	0.816832	1.9079	No_Sign	1	0	0	No_Sign	0.0519412
Q14974	Q14974	Importin subunit beta-1	KPNB1	No_Sign	0.14068	-0.431759	-1.65985	Sign	0.0272289	-0.654607	-2.56457	No_Sign	0.445028	0.222848	0.806807	No_Sign	0.0535923
P30711-2;P30711	P30711-2;P30711	Glutathione S-transferase theta-1	GSTT1	No_Sign	0.19319	0.732679	1.42955	Sign	0.0324615	1.35002	2.56972	No_Sign	1	0	0	No_Sign	0.0537709
Q13813-3;Q13813;Q13813-2	Q13813-3;Q13813;Q13813-2	Spectrin alpha chain, non-erythrocytic 1	SPTAN1	Sign	0.0143606	-1.12279	-3.0255	No_Sign	0.762281	-0.128424	-0.310111	Sign	0.0242728	-0.994362	-2.77074	No_Sign	0.0541368
P24821-6;P24821-5;P24821-2;P24821-3;P24821-4;P24821	P24821-6;P24821-5;P24821-2;P24821-3;P24821-4;P24821	Tenascin	TNC	No_Sign	1	0	0	No_Sign	0.126805	-0.872192	-1.73007	Sign	0.0392645	1.30691	2.50364	No_Sign	0.0541826
P05023-3;P05023-4;P05023;P05023-2;P13637;P13637-2;P13637-3;P50993;Q13733	P05023-3;P05023-4;P05023;P05023-2	Sodium/potassium-transporting ATPase subunit alpha-1	ATP1A1	Sign	0.0349286	-0.471988	-2.57256	No_Sign	0.389449	0.22919	0.909958	Sign	0.0273889	-0.701178	-2.71676	No_Sign	0.0543013
Q6XQN6-3;Q6XQN6;Q6XQN6-2	Q6XQN6-3;Q6XQN6;Q6XQN6-2	Nicotinate phosphoribosyltransferase	NAPRT	No_Sign	0.334322	-0.32561	-1.02962	No_Sign	0.105725	0.93579	1.84823	Sign	0.0425706	-1.2614	-2.468	No_Sign	0.0544294
P56749	P56749	Claudin-12	CLDN12	Sign	0.0246049	1.0286	2.7022	No_Sign	0.516719	-0.330559	-0.672795	Sign	0.0188151	1.35916	2.97049	No_Sign	0.0547158
P49411	P49411	Elongation factor Tu, mitochondrial	TUFM	Sign	0.0184863	-1.51128	-3.05745	No_Sign	0.815577	0.151939	0.238902	Sign	0.00967663	-1.66322	-3.73094	No_Sign	0.0551787
Q04637-6;Q04637-7;Q04637-5;Q04637-4;Q04637-3;Q04637;Q04637-8;Q04637-9	Q04637-6;Q04637-7;Q04637-5;Q04637-4;Q04637-3;Q04637;Q04637-8;Q04637-9	Eukaryotic translation initiation factor 4 gamma 1	EIF4G1	No_Sign	0.949142	-0.0212899	-0.0655857	Sign	0.0466481	0.843777	2.24291	Sign	0.0287052	-0.865066	-2.66756	No_Sign	0.0555871
Q86V81	Q86V81	THO complex subunit 4	ALYREF	No_Sign	0.34551	0.67651	1.01529	Sign	0.0174163	1.44393	2.81787	No_Sign	0.259196	-0.767425	-1.27214	No_Sign	0.055834
Q13247-3;Q13247;Q13243-3;Q13243;Q08170	Q13247-3;Q13247;Q13243-3;Q13243;Q08170	Serine/arginine-rich splicing factor 6;Serine/arginine-rich splicing factor 5;Serine/arginine-rich splicing factor 4	SRSF6;SRSF5;SRSF4	Sign	0.00944319	-1.8662	-3.28745	No_Sign	0.676176	-0.301138	-0.429456	Sign	0.0342783	-1.56506	-2.57162	No_Sign	0.0569483
P15151-3;P15151-2;P15151-4;P15151	P15151-3;P15151-2;P15151-4;P15151	Poliovirus receptor	PVR	No_Sign	0.0592201	-0.697711	-2.16021	No_Sign	0.353023	0.357022	0.970335	Sign	0.0124911	-1.05473	-3.20773	No_Sign	0.0569752
P04899;P04899-4;P63096;P04899-6;P04899-3;P04899-5;P04899-2	P04899;P04899-4;P63096	Guanine nucleotide-binding protein G(i) subunit alpha-2;Guanine nucleotide-binding protein G(i) subunit alpha-1	GNAI2;GNAI1	Sign	0.0111414	-2.19351	-3.32011	No_Sign	0.762439	-0.260597	-0.309893	Sign	0.018895	-1.93292	-3.08712	No_Sign	0.0570937
Q12792;Q12792-3;Q12792-4	Q12792;Q12792-3;Q12792-4	Twinfilin-1	TWF1	Sign	0.0269081	0.478404	2.82923	No_Sign	0.551823	0.103632	0.615716	No_Sign	0.0822358	0.374772	2.00646	No_Sign	0.057328
O14495	O14495	Lipid phosphate phosphohydrolase 3	PPAP2B	No_Sign	0.16147	-0.624858	-1.72315	Sign	0.0183898	-0.516023	-2.77052	No_Sign	0.779714	-0.108835	-0.29947	No_Sign	0.0576658
P48509	P48509	CD151 antigen	CD151	Sign	0.0254958	-0.717884	-3.00804	No_Sign	0.139871	-0.442563	-1.63953	No_Sign	0.398119	-0.275321	-0.892977	No_Sign	0.0580506
P62854;Q5JNZ5	P62854;Q5JNZ5	40S ribosomal protein S26;Putative 40S ribosomal protein S26-like 1	RPS26;RPS26P11	No_Sign	0.136033	-1.48336	-1.86507	No_Sign	0.0823466	-0.685411	-1.92609	No_Sign	0.364831	-0.797951	-1.04223	No_Sign	0.0587971
P17174-2;P17174	P17174-2;P17174	Aspartate aminotransferase, cytoplasmic	GOT1	No_Sign	0.621276	-0.360389	-0.511611	No_Sign	0.0629501	1.39966	2.12756	Sign	0.0108404	-1.76005	-3.58223	No_Sign	0.0591354
P62917	P62917	60S ribosomal protein L8	RPL8	Sign	0.0193298	-1.29151	-2.84842	No_Sign	0.794738	0.147119	0.266664	Sign	0.0156472	-1.43863	-3.09338	No_Sign	0.0603613
Q16822;Q16822-2;Q16822-3	Q16822;Q16822-2;Q16822-3	Phosphoenolpyruvate carboxykinase [GTP], mitochondrial	PCK2	Sign	0.0167188	-1.76006	-3.20851	No_Sign	0.490225	-0.464233	-0.715869	Sign	0.0144077	-1.29582	-3.45208	No_Sign	0.0603834
P56134-4;P56134-2	P56134-4;P56134-2	ATP synthase subunit f, mitochondrial	ATP5J2	Sign	0.0133175	-1.2861	-3.099	No_Sign	0.72758	-0.174857	-0.357365	Sign	0.0219011	-1.11124	-2.86463	No_Sign	0.0609876
Q9Y3E1	Q9Y3E1	Hepatoma-derived growth factor-related protein 3	HDGFRP3	No_Sign	0.362519	0.50183	0.976486	No_Sign	0.0951397	-0.70523	-1.84527	Sign	0.0474908	1.20706	2.68666	No_Sign	0.0613193
P30038-3;P30038;P30038-2	P30038-3;P30038;P30038-2	Delta-1-pyrroline-5-carboxylate dehydrogenase, mitochondrial	ALDH4A1	Sign	0.00587212	-2.84614	-3.75375	No_Sign	0.695869	-0.452327	-0.402384	Sign	0.0413315	-2.39382	-2.58394	No_Sign	0.0614521
P26038	P26038	Moesin	MSN	No_Sign	0.19313	-0.260179	-1.48102	Sign	0.0224284	-0.365865	-2.66131	No_Sign	0.575376	0.105686	0.594333	No_Sign	0.0617415
P26006;P26006-1	P26006;P26006-1	Integrin alpha-3;Integrin alpha-3 heavy chain;Integrin alpha-3 light chain	ITGA3	Sign	0.011104	-0.696103	-3.41704	No_Sign	0.675835	-0.116927	-0.433944	No_Sign	0.0747405	-0.579176	-2.05447	No_Sign	0.0619668
Q53T59	Q53T59	HCLS1-binding protein 3	HS1BP3	No_Sign	0.164198	0.543263	1.55503	No_Sign	0.211239	-0.456021	-1.33209	Sign	0.0300952	0.999284	2.68015	No_Sign	0.0631435
Q3MHD2;Q3MHD2-2	Q3MHD2;Q3MHD2-2	Protein LSM12 homolog	LSM12	No_Sign	0.132115	0.507073	1.65718	No_Sign	0.20296	-0.484543	-1.35638	Sign	0.0153675	0.991616	3.07412	No_Sign	0.0633922
P13671	P13671	Complement component C6	C6	No_Sign	0.282621	0.392365	1.18578	No_Sign	0.135992	-0.627736	-1.65883	Sign	0.0452215	1.0201	2.37245	No_Sign	0.0641089
P63010;P63010-2;P63010-3	P63010;P63010-2;P63010-3	AP-2 complex subunit beta	AP2B1	No_Sign	0.326343	-0.591127	-1.04748	Sign	0.0255603	-1.15286	-2.78554	No_Sign	0.266394	0.561735	1.30854	No_Sign	0.0641698
P08519	P08519	Apolipoprotein(a)	LPA	No_Sign	0.562194	-0.517163	-0.617481	Sign	0.0184867	-1.68235	-2.76275	No_Sign	0.216407	1.16519	1.41135	No_Sign	0.0647682
Q9BQI9-2;Q9BQI9	Q9BQI9-2;Q9BQI9	Nuclear receptor-interacting protein 2	NRIP2	No_Sign	0.303019	-0.459683	-1.1179	No_Sign	0.113913	1.02445	1.72198	Sign	0.0187969	-1.48413	-3.32155	No_Sign	0.0647793
O43491-2;O43491-3;O43491-4;O43491	O43491-2;O43491-3;O43491-4;O43491	Band 4.1-like protein 2	EPB41L2	Sign	0.0437283	-1.2124	-2.37066	No_Sign	0.297412	0.872839	1.10395	Sign	0.0220275	-2.08524	-3.03308	No_Sign	0.0652233
Q96AE4;Q96AE4-2	Q96AE4;Q96AE4-2	Far upstream element-binding protein 1	FUBP1	No_Sign	0.885543	0.0625035	0.148582	No_Sign	0.0818109	1.7259	2.01206	No_Sign	0.0831215	-1.6634	-2.11401	No_Sign	0.0687702
P10809;P10809-2	P10809	60 kDa heat shock protein, mitochondrial	HSPD1	Sign	0.0312337	-0.683741	-2.92299	No_Sign	0.572446	-0.151326	-0.589394	No_Sign	0.117176	-0.532416	-1.75957	No_Sign	0.0688125
Q12873-2;Q12873;Q12873-3	Q12873-2;Q12873;Q12873-3	Chromodomain-helicase-DNA-binding protein 3	CHD3	No_Sign	0.347514	-0.622775	-1.02806	No_Sign	0.119683	0.876151	1.70054	No_Sign	0.058354	-1.49893	-2.30299	No_Sign	0.0702158
P38646	P38646	Stress-70 protein, mitochondrial	HSPA9	Sign	0.0191795	-0.809798	-2.8503	No_Sign	0.117348	-0.565733	-1.70321	No_Sign	0.437077	-0.244066	-0.818245	No_Sign	0.0717711
P40939	P40939	Trifunctional enzyme subunit alpha, mitochondrial;Long-chain enoyl-CoA hydratase;Long chain 3-hydroxyacyl-CoA dehydrogenase	HADHA	Sign	0.0160277	-1.29001	-2.96829	No_Sign	0.959462	0.028735	0.0521337	Sign	0.0342321	-1.31874	-2.56779	No_Sign	0.0718266
P05089-3;P05089;P05089-2	P05089-3;P05089;P05089-2	Arginase-1	ARG1	Sign	0.0146533	-1.55592	-3.04384	No_Sign	0.484482	-0.428489	-0.723553	Sign	0.040699	-1.12743	-2.4526	No_Sign	0.0718858
O60869-2;O60869-3;O60869	O60869-2;O60869-3;O60869	Endothelial differentiation-related factor 1	EDF1	No_Sign	0.63489	0.289551	0.491687	No_Sign	0.0743053	-1.14178	-2.02238	Sign	0.00994763	1.43133	3.55414	No_Sign	0.0722629
O00159-2	O00159-2	Unconventional myosin-Ic	MYO1C	No_Sign	0.0575286	-0.929937	-2.17865	No_Sign	0.0626147	-0.837789	-2.09852	No_Sign	0.793092	-0.0921477	-0.273182	No_Sign	0.0724335
P00352	P00352	Retinal dehydrogenase 1	ALDH1A1	No_Sign	0.170981	-1.23406	-1.54799	No_Sign	0.276139	0.78569	1.14715	Sign	0.0454576	-2.01975	-2.48707	No_Sign	0.0737437
Q96AC1-2;Q96AC1;Q96AC1-3	Q96AC1-2;Q96AC1;Q96AC1-3	Fermitin family homolog 2	FERMT2	Sign	0.0400796	-1.71239	-2.40074	No_Sign	0.545445	0.535272	0.624885	Sign	0.0208502	-2.24766	-2.87961	No_Sign	0.0739903
P10909-4;P10909;P10909-5;P10909-2;P10909-3	P10909-4;P10909;P10909-5;P10909-2;P10909-3	Clusterin;Clusterin beta chain;Clusterin alpha chain	CLU	Sign	0.0251301	0.836012	2.91222	No_Sign	0.558539	-0.26546	-0.604604	Sign	0.0215019	1.10147	3.24309	No_Sign	0.0747049
Q8N6H7	Q8N6H7	ADP-ribosylation factor GTPase-activating protein 2	ARFGAP2	No_Sign	0.28324	0.534136	1.16104	Sign	0.0302986	1.03362	2.48632	No_Sign	0.30938	-0.499485	-1.10058	No_Sign	0.0748754
P54920	P54920	Alpha-soluble NSF attachment protein	NAPA	No_Sign	0.552384	-0.261967	-0.648805	Sign	0.0433302	-0.8881	-2.46561	No_Sign	0.250973	0.626132	1.2528	No_Sign	0.0752369
P01031	P01031	Complement C5;Complement C5 beta chain;Complement C5 alpha chain;C5a anaphylatoxin;Complement C5 alpha chain	C5	No_Sign	0.217317	-1.40697	-1.50114	Sign	0.0293196	-1.52984	-2.68282	No_Sign	0.910076	0.122869	0.118885	No_Sign	0.0754425
P14550	P14550	Alcohol dehydrogenase [NADP(+)]	AKR1A1	No_Sign	0.402146	-0.271374	-0.880685	No_Sign	0.126727	1.15398	1.75288	No_Sign	0.0697196	-1.42535	-2.20409	No_Sign	0.0763705
P04843	P04843	Dolichyl-diphosphooligosaccharide--protein glycosyltransferase subunit 1	RPN1	No_Sign	0.0628285	-1.55126	-2.12207	No_Sign	0.432793	0.682655	0.814371	Sign	0.0148018	-2.23392	-3.09859	No_Sign	0.0770217
Q8WWI1-3;Q8WWI1-5;Q8WWI1-4;Q8WWI1-2;Q8WWI1	Q8WWI1-3;Q8WWI1-5;Q8WWI1-4;Q8WWI1-2;Q8WWI1	LIM domain only protein 7	LMO7	Sign	0.0419051	-1.39933	-2.37833	No_Sign	0.102328	-1.02795	-1.8266	No_Sign	0.376618	-0.371386	-0.947614	No_Sign	0.0772742
P42658-2;P42658	P42658-2;P42658	Dipeptidyl aminopeptidase-like protein 6	DPP6	No_Sign	0.0805857	-0.737689	-2.09207	No_Sign	1	0	0	No_Sign	0.984104	0.00827614	0.0206032	No_Sign	0.0775971
P12110-2	P12110-2	Collagen alpha-2(VI) chain	COL6A2	Sign	0.0302559	1.2072	2.56882	No_Sign	0.506242	-0.452174	-0.691089	Sign	0.0269955	1.65937	2.77036	No_Sign	0.0784809
P63313	P63313	Thymosin beta-10	TMSB10	No_Sign	0.1655	0.949826	1.59481	Sign	0.0475794	1.44076	2.31512	No_Sign	0.519974	-0.490932	-0.674057	No_Sign	0.0786174
O15162-2;O15162	O15162-2;O15162	Phospholipid scramblase 1	PLSCR1	No_Sign	0.260999	0.492771	1.20749	No_Sign	0.163901	-0.578681	-1.49197	No_Sign	1	0	0	No_Sign	0.0788895
Q969E2-3;Q969E2-2;Q969E2	Q969E2-3;Q969E2-2;Q969E2	Secretory carrier-associated membrane protein 4	SCAMP4	No_Sign	0.309789	0.470347	1.1354	No_Sign	0.159606	-0.512239	-1.52678	No_Sign	0.0731593	0.982586	2.15974	No_Sign	0.0790292
O94760;O94760-2	O94760;O94760-2	N(G),N(G)-dimethylarginine dimethylaminohydrolase 1	DDAH1	No_Sign	0.0860271	1.18411	2.13024	No_Sign	0.0746253	0.986177	2.01245	No_Sign	0.762612	0.197934	0.314607	No_Sign	0.0790683
Q2M2I8-2;Q2M2I8	Q2M2I8-2;Q2M2I8	AP2-associated protein kinase 1	AAK1	No_Sign	0.23073	0.996218	1.43466	No_Sign	0.505252	-0.22062	-0.689334	No_Sign	0.161279	1.21684	1.73983	No_Sign	0.0801773
P60953;P60953-1	P60953	Cell division control protein 42 homolog	CDC42	Sign	0.0200672	-1.54878	-2.93292	No_Sign	0.344149	-0.594083	-0.991584	Sign	0.0424811	-0.954692	-2.44722	No_Sign	0.0806506
P09429;P26583;B2RPK0	P09429;P26583;B2RPK0	High mobility group protein B1;High mobility group protein B2;Putative high mobility group protein B1-like 1	HMGB1;HMGB2;HMGB1P1	No_Sign	0.190555	1.0472	1.54567	Sign	0.0310154	1.17014	2.50684	No_Sign	0.869496	-0.122938	-0.172713	No_Sign	0.0807527
P07355;P07355-2;A6NMY6	P07355;P07355-2;A6NMY6	Annexin A2;Putative annexin A2-like protein	ANXA2;ANXA2P2	Sign	0.0499672	-0.772892	-2.27269	No_Sign	0.523887	0.263691	0.658299	Sign	0.0127196	-1.03658	-3.22597	No_Sign	0.0813919
Q96HY6-2;Q96HY6	Q96HY6-2;Q96HY6	DDRGK domain-containing protein 1	DDRGK1	No_Sign	0.0572501	-1.23981	-2.2	No_Sign	0.510494	0.437344	0.680438	Sign	0.00854425	-1.67715	-3.49222	No_Sign	0.0815964
P50053-2;P50053	P50053-2;P50053	Ketohexokinase	KHK	No_Sign	0.943399	0.0459941	0.0745279	Sign	0.0359091	1.13056	2.40251	No_Sign	0.143229	-1.08456	-1.70433	No_Sign	0.0817763
Q9NYA3;P0CG33;A6NDN3;A6NDK9	Q9NYA3;P0CG33;A6NDN3;A6NDK9	Golgin subfamily A member 6A;Putative golgin subfamily A member 6D;Putative golgin subfamily A member 6B;Putative golgin subfamily A member 6C	GOLGA6A;GOLGA6D;GOLGA6B;GOLGA6C	No_Sign	1	0	0	No_Sign	1	0	0	No_Sign	1	0	0	No_Sign	0.0825185
O15511;O15511-2	O15511;O15511-2	Actin-related protein 2/3 complex subunit 5	ARPC5	No_Sign	0.421894	0.815854	0.871242	No_Sign	0.110694	-1.29937	-1.74444	No_Sign	0.075949	2.11522	2.15161	No_Sign	0.0832384
P48047	P48047	ATP synthase subunit O, mitochondrial	ATP5O	Sign	0.0474985	-1.26854	-2.30795	No_Sign	0.955311	-0.0290846	-0.0574161	Sign	0.0335227	-1.23945	-2.68553	No_Sign	0.0834861
O43175	O43175	D-3-phosphoglycerate dehydrogenase	PHGDH	No_Sign	0.457539	-0.466342	-0.777315	No_Sign	0.109926	1.31474	1.74197	Sign	0.0232664	-1.78108	-2.85578	No_Sign	0.0836429
Q8IZ83-3;Q8IZ83;Q8IZ83-2	Q8IZ83-3;Q8IZ83;Q8IZ83-2	Aldehyde dehydrogenase family 16 member A1	ALDH16A1	Sign	0.0178714	-1.3652	-2.94685	No_Sign	0.647094	-0.260378	-0.472241	No_Sign	0.0756242	-1.10482	-2.0414	No_Sign	0.0841696
P34896-3;P34896-2;P34896;P34896-4	P34896-3;P34896-2;P34896;P34896-4	Serine hydroxymethyltransferase, cytosolic	SHMT1	No_Sign	0.200063	-1.11133	-1.38285	No_Sign	0.208695	1.11098	1.33799	Sign	0.0118955	-2.22231	-3.26245	No_Sign	0.084226
Q27J81-2;Q27J81	Q27J81-2;Q27J81	Inverted formin-2	INF2	Sign	0.0128653	-1.04044	-3.09633	No_Sign	0.361688	-0.395222	-0.952973	No_Sign	0.109953	-0.645221	-1.80858	No_Sign	0.0845853
P15924-2;P15924-3;P15924	P15924-2;P15924-3;P15924	Desmoplakin	DSP	No_Sign	0.103826	-1.52096	-1.82993	No_Sign	0.320224	1.01365	1.04147	Sign	0.00840226	-2.53461	-3.54602	No_Sign	0.085891
P08238;Q58FF7	P08238	Heat shock protein HSP 90-beta	HSP90AB1	Sign	0.0476408	-1.23815	-2.32209	No_Sign	0.843955	-0.0977581	-0.201716	Sign	0.0475556	-1.14039	-2.44263	No_Sign	0.0862097
Q96J84-3;Q96J84;Q96J84-2	Q96J84-3;Q96J84;Q96J84-2	Kin of IRRE-like protein 1	KIRREL	Sign	0.0328368	-0.567358	-2.54474	No_Sign	0.153999	-0.347182	-1.53108	No_Sign	0.336575	-0.220176	-1.0254	No_Sign	0.0862921
P31930	P31930	Cytochrome b-c1 complex subunit 1, mitochondrial	UQCRC1	Sign	0.0349675	-1.09401	-2.48625	No_Sign	0.454551	0.50392	0.780298	Sign	0.0286462	-1.59793	-2.77621	No_Sign	0.0866842
P26373;P26373-2	P26373;P26373-2	60S ribosomal protein L13	RPL13	Sign	0.0177979	-2.07852	-3.051	No_Sign	0.528109	-0.547146	-0.651668	Sign	0.0355437	-1.53137	-2.64668	No_Sign	0.0867808
P50990-3;P50990-2;P50990	P50990-3;P50990-2;P50990	T-complex protein 1 subunit theta	CCT8	Sign	0.027781	-1.6257	-2.67674	No_Sign	0.806321	0.191106	0.251169	Sign	0.0169339	-1.81681	-3.11785	No_Sign	0.0868809
P31431-2;P31431	P31431-2;P31431	Syndecan-4	SDC4	Sign	0.0217637	1.89347	2.9458	No_Sign	0.85329	0.15308	0.189346	Sign	0.0191903	1.74039	3.15978	No_Sign	0.0872665
P09871	P09871	Complement C1s subcomponent;Complement C1s subcomponent heavy chain;Complement C1s subcomponent light chain	C1S	No_Sign	0.138164	0.760963	1.80483	No_Sign	0.063125	0.904358	2.18545	No_Sign	0.794338	-0.143395	-0.270254	No_Sign	0.0888765
P01859;P01861	P01859;P01861	Ig gamma-2 chain C region;Ig gamma-4 chain C region	IGHG2;IGHG4	Sign	0.0129188	-2.50387	-3.12106	No_Sign	0.330354	-1.04071	-1.01947	No_Sign	0.123335	-1.46316	-1.74392	No_Sign	0.0897976
O75369-6;O75369-3;O75369-2;O75369-9;O75369;O75369-8;O75369-7;O75369-5;O75369-4	O75369-6;O75369-3;O75369-2;O75369-9;O75369;O75369-8;O75369-7;O75369-5;O75369-4	Filamin-B	FLNB	No_Sign	0.268014	-0.255329	-1.18511	No_Sign	0.150278	1.13995	1.65591	No_Sign	0.0890339	-1.39527	-2.08476	No_Sign	0.0899879
P09496-5;P09496-2;P09496-4;P09496-3;P09496	P09496-5;P09496-2;P09496-4;P09496-3;P09496	Clathrin light chain A	CLTA	No_Sign	0.359717	1.06121	0.986056	Sign	0.0287562	1.86961	2.73307	No_Sign	0.418928	-0.808408	-0.920523	No_Sign	0.090915
P16104	P16104	Histone H2AX	H2AFX	No_Sign	0.212465	0.666316	1.36369	No_Sign	0.193503	-0.844699	-1.38514	Sign	0.0114986	1.51101	3.4717	No_Sign	0.0912678
Q53TN4-3;Q53TN4	Q53TN4-3;Q53TN4	Cytochrome b reductase 1	CYBRD1	No_Sign	0.969872	-0.016726	-0.0391618	Sign	0.0440955	-0.766162	-2.28833	No_Sign	0.106375	0.749436	1.95848	No_Sign	0.0929355
Q01995	Q01995	Transgelin	TAGLN	No_Sign	0.674088	-0.174771	-0.438848	Sign	0.0446536	-0.838154	-2.27084	No_Sign	0.146581	0.663383	1.6354	No_Sign	0.0939879
Q8WWI5	Q8WWI5	Choline transporter-like protein 1	SLC44A1	No_Sign	0.0824097	-0.96803	-2.02584	No_Sign	0.0822267	-0.776513	-1.91291	No_Sign	0.686143	-0.191518	-0.42435	No_Sign	0.0941555
O14776-2;O14776	O14776-2;O14776	Transcription elongation regulator 1	TCERG1	No_Sign	0.199926	0.883357	1.49482	Sign	0.0350393	0.969856	2.41564	No_Sign	0.891915	-0.0864991	-0.143049	No_Sign	0.0943875
P14174	P14174	Macrophage migration inhibitory factor	MIF	No_Sign	0.0863297	1.05893	2.06975	No_Sign	0.761059	0.122926	0.311773	No_Sign	0.118758	0.936002	1.8509	No_Sign	0.0949162
Q15717;Q15717-2	Q15717;Q15717-2	ELAV-like protein 1	ELAVL1	No_Sign	0.0658947	-1.07932	-2.15223	No_Sign	0.404397	0.587465	0.867672	Sign	0.0173227	-1.66679	-3.22111	No_Sign	0.0952777
Q9BVM4	Q9BVM4	Gamma-glutamylaminecyclotransferase	GGACT	Sign	0.0348964	0.779055	2.5256	No_Sign	1	0	0	No_Sign	0.207116	0.415631	1.38172	No_Sign	0.096342
Q9NQT5-2;Q9NQT5	Q9NQT5-2;Q9NQT5	Exosome complex component RRP40	EXOSC3	No_Sign	0.0579578	1.7251	2.34871	No_Sign	0.4907	0.469436	0.714934	No_Sign	0.156949	1.25566	1.59335	No_Sign	0.0971246
P35579;P35579-2;P12883;P13535;Q9UKX3;Q9Y623;P13533;P11055;Q9UKX2;A7E2Y1	P35579;P35579-2	Myosin-9	MYH9	No_Sign	0.188704	-1.15796	-1.61248	No_Sign	0.662837	0.208401	0.45275	No_Sign	0.144185	-1.36636	-1.72516	No_Sign	0.0974137
Q14847;Q14847-2;Q14847-3	Q14847;Q14847-2;Q14847-3	LIM and SH3 domain protein 1	LASP1	No_Sign	0.533859	0.112916	0.659414	No_Sign	0.113906	-0.308769	-1.74857	No_Sign	0.0713843	0.421686	2.09159	No_Sign	0.0976161
P62857	P62857	40S ribosomal protein S28	RPS28	No_Sign	0.0500767	1.96837	2.44084	No_Sign	0.125594	1.4873	1.69562	No_Sign	0.640368	0.481073	0.485787	No_Sign	0.0976885
P13798	P13798	Acylamino-acid-releasing enzyme	APEH	No_Sign	0.702044	0.0968086	0.401324	No_Sign	0.119652	1.19402	1.84189	No_Sign	0.149644	-1.09721	-1.65513	No_Sign	0.0979454
Q96C19	Q96C19	EF-hand domain-containing protein D2	EFHD2	No_Sign	0.128469	2.00802	1.97705	No_Sign	0.15553	1.14379	1.59435	No_Sign	0.491349	0.864233	0.735637	No_Sign	0.0983403
Q9NZ56	Q9NZ56	Formin-2	FMN2	No_Sign	0.157284	-0.82027	-1.64674	No_Sign	0.0588601	-1.05804	-2.17503	No_Sign	0.699026	0.237772	0.402086	No_Sign	0.0985624
Q15746-11;Q15746-7;Q15746-4;Q15746-5;Q15746-2;Q15746-3;Q15746-6;Q15746;Q15746-9;Q15746-10;Q15746-8	Q15746-11;Q15746-7;Q15746-4;Q15746-5;Q15746-2;Q15746-3;Q15746-6;Q15746;Q15746-9	Myosin light chain kinase, smooth muscle;Myosin light chain kinase, smooth muscle, deglutamylated form	MYLK	Sign	0.00812605	-2.0051	-3.44594	No_Sign	0.398098	-0.759687	-0.883942	No_Sign	0.138258	-1.24542	-1.69448	No_Sign	0.0995343
O94850	O94850	Dendrin	DDN	Sign	0.0114562	-1.06903	-3.24477	No_Sign	0.781852	0.158735	0.287464	No_Sign	0.061319	-1.22777	-2.23687	No_Sign	0.0998827
P08670;P17661;CON__Q9DCV7;Q16352;P07197-2;P07197;P14136-3;P14136;P14136-2;P07196;P12036-2;P12036	P08670	Vimentin	VIM	No_Sign	0.0944512	0.582285	2.05356	No_Sign	0.0943043	0.48021	1.87123	No_Sign	0.762962	0.102075	0.313786	No_Sign	0.10042
O75923-15;O75923-3;O75923-9;O75923;O75923-14;O75923-6;O75923-12;O75923-5;O75923-11;O75923-4;O75923-10;O75923-2;O75923-8;O75923-7;O75923-13	O75923-15;O75923-3;O75923-9;O75923;O75923-14;O75923-6;O75923-12;O75923-5;O75923-11;O75923-4;O75923-10;O75923-2;O75923-8;O75923-7;O75923-13	Dysferlin	DYSF	No_Sign	0.422732	-0.556626	-0.892365	Sign	0.0206782	-1.03154	-2.74755	No_Sign	0.50052	0.474919	0.730908	No_Sign	0.100452
P10301	P10301	Ras-related protein R-Ras	RRAS	No_Sign	0.233886	1.79894	1.46442	No_Sign	0.0559783	0.69825	2.14531	No_Sign	0.433224	1.10069	0.892896	No_Sign	0.101095
P50570-3;P50570-2;P50570-5;P50570-4;P50570;Q05193-5;Q05193-3;Q05193-2;Q05193	P50570-3;P50570-2;P50570-5;P50570-4;P50570	Dynamin-2	DNM2	Sign	0.0158797	-1.63179	-3.10288	No_Sign	0.617424	-0.361224	-0.51416	No_Sign	0.0527942	-1.27056	-2.38549	No_Sign	0.102052
P0DOX5;P01857	P0DOX5;P01857	Ig gamma-1 chain C region	IGHG1	No_Sign	0.587711	-0.232466	-0.563288	No_Sign	0.138206	1.41891	1.68823	No_Sign	0.0921638	-1.65138	-1.9929	No_Sign	0.103025
Q15532-2;Q15532	Q15532-2;Q15532	Protein SSXT	SS18	No_Sign	0.0918932	1.3007	1.88626	No_Sign	0.566873	-0.391578	-0.592522	Sign	0.0161324	1.69227	3.16372	No_Sign	0.103202
P20674	P20674	Cytochrome c oxidase subunit 5A, mitochondrial	COX5A	No_Sign	0.0860747	-0.9954	-1.93666	No_Sign	0.479967	0.411253	0.732034	Sign	0.0102572	-1.40665	-3.33993	No_Sign	0.103224
Q9NP97-2;Q9NP97;Q8TF09	Q9NP97-2;Q9NP97;Q8TF09	Dynein light chain roadblock-type 1;Dynein light chain roadblock-type 2	DYNLRB1;DYNLRB2	No_Sign	0.286102	0.377261	1.16353	No_Sign	0.0783837	0.954363	2.05357	No_Sign	0.277737	-0.577102	-1.16837	No_Sign	0.104007
P11279;P11279-2	P11279;P11279-2	Lysosome-associated membrane glycoprotein 1	LAMP1	No_Sign	0.254182	-0.480456	-1.32045	No_Sign	0.224528	0.645762	1.353	No_Sign	0.0807264	-1.12622	-1.9991	No_Sign	0.104887
P02743	P02743	Serum amyloid P-component;Serum amyloid P-component(1-203)	APCS	No_Sign	0.0974705	-0.905872	-2.10691	No_Sign	0.986332	-0.00674289	-0.0176886	No_Sign	0.12489	-0.899129	-1.7485	No_Sign	0.105446
Q99536;Q99536-2;Q99536-3	Q99536;Q99536-2;Q99536-3	Synaptic vesicle membrane protein VAT-1 homolog	VAT1	Sign	0.0330096	-2.33514	-2.67775	No_Sign	0.226921	-1.27919	-1.29038	No_Sign	0.102281	-1.05595	-1.90257	No_Sign	0.105926
Q9BUT1;Q9BUT1-2;Q9BUT1-3	Q9BUT1;Q9BUT1-2	3-hydroxybutyrate dehydrogenase type 2	BDH2	No_Sign	0.068392	-1.31562	-2.09194	No_Sign	0.881542	-0.0819423	-0.15304	No_Sign	0.056212	-1.23367	-2.42136	No_Sign	0.107167
O15372	O15372	Eukaryotic translation initiation factor 3 subunit H	EIF3H	No_Sign	0.163955	0.838938	1.58732	No_Sign	0.579818	-0.213855	-0.571333	No_Sign	0.0875156	1.05279	2.16909	No_Sign	0.107345
Q9UKM9-2;Q9UKM9	Q9UKM9-2;Q9UKM9	RNA-binding protein Raly	RALY	No_Sign	0.316216	0.901832	1.12473	Sign	0.020124	1.13078	2.91391	No_Sign	0.772823	-0.228952	-0.313807	No_Sign	0.108277
P30464;P30484;Q29940;P30490;P18463;Q95365;P30475;P18465;P30498;P18464;P30481;P30466;Q29960-2;P30462;P30485;P30461;P03989;Q29960;P30486;P30455;P30443;P01893	P30464;P30484;Q29940;P30490;P18463;Q95365;P30475;P18465;P30498;P18464;P30481;P30466;Q29960-2;P30462;P30485;P30461;P03989;Q29960	HLA class I histocompatibility antigen, B-15 alpha chain;HLA class I histocompatibility antigen, B-46 alpha chain;HLA class I histocompatibility antigen, B-59 alpha chain;HLA class I histocompatibility antigen, B-52 alpha chain;HLA class I histocompatibility antigen, B-37 alpha chain;HLA class I histocompatibility antigen, B-38 alpha chain;HLA class I histocompatibility antigen, B-39 alpha chain;…	HLA-B;HLA-C	No_Sign	0.180902	0.647612	1.63478	No_Sign	0.0996385	1.33904	1.98376	No_Sign	0.39083	-0.691426	-0.911142	No_Sign	0.108909
Q99798	Q99798	Aconitate hydratase, mitochondrial	ACO2	Sign	0.0226959	-2.60914	-2.92455	No_Sign	0.706002	-0.446018	-0.387195	Sign	0.0362191	-2.16313	-2.69793	No_Sign	0.10986
Q9ULA0	Q9ULA0	Aspartyl aminopeptidase	DNPEP	No_Sign	0.129128	-0.722842	-1.81524	No_Sign	0.0865963	-1.01662	-2.00364	No_Sign	0.627047	0.293782	0.505226	No_Sign	0.111922
Q8NDC0	Q8NDC0	MAPK-interacting and spindle-stabilizing protein-like	MAPK1IP1L	No_Sign	0.198172	-0.776045	-1.58346	No_Sign	1	0	0	No_Sign	0.15552	-0.920617	-1.65062	No_Sign	0.112899
P09525;P09525-2	P09525;P09525-2	Annexin A4	ANXA4	Sign	0.0256619	-0.460808	-2.71887	No_Sign	0.936619	-0.017411	-0.0813676	Sign	0.0325362	-0.443397	-2.65715	No_Sign	0.112968
P04040	P04040	Catalase	CAT	No_Sign	0.0912693	-0.684092	-1.97721	No_Sign	0.528794	0.255562	0.653865	Sign	0.0037167	-0.939654	-4.47348	No_Sign	0.11505
P09493-5;P09493-2;P09493-8;P09493-7;P09493-6	P09493-5			Sign	0.017177	0.565573	3.04192	No_Sign	0.158146	0.432348	1.52703	No_Sign	0.588872	0.133225	0.571661	No_Sign	0.116498
Q99623;Q99623-2	Q99623;Q99623-2	Prohibitin-2	PHB2	No_Sign	0.0664223	-1.38594	-2.39222	No_Sign	0.424931	-0.476188	-0.842574	No_Sign	0.243789	-0.909755	-1.26671	No_Sign	0.116522
Q13011	Q13011	Delta(3,5)-Delta(2,4)-dienoyl-CoA isomerase, mitochondrial	ECH1	No_Sign	0.0819455	-1.042	-2.01411	No_Sign	0.395688	0.641833	0.885073	Sign	0.0244379	-1.68383	-2.99123	No_Sign	0.117057
Q00325-2;Q00325	Q00325-2;Q00325	Phosphate carrier protein, mitochondrial	SLC25A3	Sign	0.0307436	-2.16039	-2.57756	No_Sign	0.830606	0.241624	0.219304	Sign	0.0346833	-2.40201	-2.60951	No_Sign	0.118473
Q9NP85;Q9NP85-2	Q9NP85;Q9NP85-2	Podocin	NPHS2	No_Sign	0.288395	-1.32374	-1.19813	No_Sign	0.270845	0.98121	1.16763	No_Sign	0.10311	-2.30495	-1.93872	No_Sign	0.118481
P30740-2;P30740	P30740-2;P30740	Leukocyte elastase inhibitor	SERPINB1	Sign	0.0453276	-1.39059	-2.44857	No_Sign	0.604083	0.431617	0.534253	Sign	0.0265844	-1.8222	-2.99219	No_Sign	0.119036
P05556;P05556-2;P05556-5;P05556-4;P05556-3	P05556;P05556-2;P05556-5;P05556-4;P05556-3	Integrin beta-1	ITGB1	No_Sign	0.0951281	-0.724853	-2.09258	No_Sign	0.908752	-0.0367383	-0.118178	No_Sign	0.136494	-0.688114	-1.68547	No_Sign	0.119695
Q9BRF8-3;Q9BRF8-2;Q9BRF8	Q9BRF8-3;Q9BRF8-2;Q9BRF8	Serine/threonine-protein phosphatase CPPED1	CPPED1	No_Sign	0.259711	1.24311	1.37489	Sign	0.0456813	0.490534	2.30262	No_Sign	0.465965	0.752574	0.824996	No_Sign	0.120715
P06454-2;P06454	P06454-2;P06454	Prothymosin alpha;Prothymosin alpha, N-terminally processed;Thymosin alpha-1	PTMA	No_Sign	0.0695716	1.50486	2.44806	No_Sign	0.350562	0.633751	1.0043	No_Sign	0.318041	0.871107	1.06844	No_Sign	0.121399
A6NDG6	A6NDG6	Phosphoglycolate phosphatase	PGP	Sign	0.0125787	1.30616	3.11646	No_Sign	0.406397	0.509292	0.870703	No_Sign	0.188798	0.796864	1.44944	No_Sign	0.121494
P39060-2;P39060-1;P39060	P39060-2;P39060-1;P39060	Collagen alpha-1(XVIII) chain;Endostatin	COL18A1	Sign	0.035786	-2.38449	-2.61151	No_Sign	0.594791	0.792147	0.549661	Sign	0.037876	-3.17664	-2.73332	No_Sign	0.123673
Q15599-2;Q15599	Q15599-2;Q15599	Na(+)/H(+) exchange regulatory cofactor NHE-RF2	SLC9A3R2	No_Sign	0.13164	0.586794	1.67409	No_Sign	0.561595	-0.184052	-0.599915	Sign	0.0419419	0.770846	2.58562	No_Sign	0.124548
P50395-2;P50395	P50395-2;P50395	Rab GDP dissociation inhibitor beta	GDI2	Sign	0.0440409	-1.7627	-2.50465	No_Sign	0.682988	0.415453	0.419552	Sign	0.0268567	-2.17815	-3.03674	No_Sign	0.124802
P00966	P00966	Argininosuccinate synthase	ASS1	No_Sign	0.802691	0.375522	0.267112	Sign	0.0397613	2.2052	2.39808	No_Sign	0.279985	-1.82968	-1.21031	No_Sign	0.125078
P33121-2;P33121-3;P33121	P33121-2;P33121-3;P33121	Long-chain-fatty-acid--CoA ligase 1	ACSL1	Sign	0.0472676	-1.22457	-2.32403	No_Sign	0.96722	0.0246006	0.0420867	No_Sign	0.0587492	-1.24917	-2.20365	No_Sign	0.126132
P39656-2;P39656-3;P39656	P39656-2;P39656-3;P39656	Dolichyl-diphosphooligosaccharide--protein glycosyltransferase 48 kDa subunit	DDOST	Sign	0.0211751	-1.64016	-2.99196	No_Sign	0.765536	-0.23548	-0.305849	No_Sign	0.0527182	-1.40468	-2.45458	No_Sign	0.126386
P02787;CON__Q2HJF0;CON__Q29443;CON__Q0IIK2	P02787	Serotransferrin	TF	No_Sign	0.167176	-0.542995	-1.50457	No_Sign	0.343647	0.37897	0.989584	Sign	0.0281009	-0.921965	-2.68351	No_Sign	0.127427
P00338-4;P00338;P00338-3;P00338-5;P00338-2;Q6ZMR3;P07864	P00338-4;P00338;P00338-3	L-lactate dehydrogenase A chain	LDHA	No_Sign	0.0615862	-1.44762	-2.13446	No_Sign	0.829159	-0.139127	-0.222042	Sign	0.0380965	-1.30849	-2.62559	No_Sign	0.127538
P58876	P58876	Histone H2B type 1-D	HIST1H2BD	No_Sign	0.0962532	1.72017	2.17896	No_Sign	0.53865	0.459005	0.646886	No_Sign	0.240213	1.26117	1.28404	No_Sign	0.13006
P08473	P08473	Neprilysin	MME	No_Sign	0.230943	-0.779533	-1.35307	No_Sign	0.325885	0.566905	1.03969	No_Sign	0.0832743	-1.34644	-2.01056	No_Sign	0.130614
P45880-2;P45880;P45880-1	P45880-2;P45880;P45880-1	Voltage-dependent anion-selective channel protein 2	VDAC2	Sign	0.0314017	-2.31857	-2.77273	No_Sign	0.971108	-0.0425646	-0.0370527	Sign	0.0347959	-2.276	-2.84589	No_Sign	0.130907
P60033	P60033	CD81 antigen	CD81	No_Sign	0.308783	-0.442959	-1.1426	No_Sign	1	0	0	No_Sign	0.110302	-0.792001	-1.88261	No_Sign	0.131442
P10644;P10644-2	P10644;P10644-2	cAMP-dependent protein kinase type I-alpha regulatory subunit;cAMP-dependent protein kinase type I-alpha regulatory subunit, N-terminally processed	PRKAR1A	No_Sign	0.914733	0.0756005	0.111404	No_Sign	0.0621093	-0.950633	-2.19113	No_Sign	0.152982	1.02623	1.82875	No_Sign	0.133202
Q8TD08-2;Q8TD08-3;Q8TD08	Q8TD08-2;Q8TD08-3;Q8TD08	Mitogen-activated protein kinase 15	MAPK15	Sign	0.0337207	-1.30122	-2.63818	No_Sign	0.615433	0.417539	0.519311	Sign	0.0451997	-1.71876	-2.58854	No_Sign	0.134991
P13861-2;P13861	P13861-2;P13861	cAMP-dependent protein kinase type II-alpha regulatory subunit	PRKAR2A	No_Sign	0.673401	-0.174506	-0.443196	No_Sign	0.146117	0.85342	1.62912	No_Sign	0.111208	-1.02793	-1.79321	No_Sign	0.135099
P23634-5;P23634-4;P23634-3;P23634-2;P23634-7;P23634-6;P23634-8;P23634;Q16720-8;Q16720-7;Q16720-6;Q01814-4;Q16720-3;Q16720-5;Q01814-7;P20020-5;Q16720-2;P20020-2;P20020-6;Q01814-3;Q01814-6;Q01814-2;Q16720-4;Q01814-8;Q16720;P20020-3;Q01814-5;Q01814;P20020-4;P20020	P23634-5;P23634-4;P23634-3;P23634-2;P23634-7;P23634-6;P23634-8;P23634;Q16720-8;Q16720-7;Q16720-6;Q01814-4;Q16720-3;Q16720-5;Q01814-7;P20020-5;Q16720-2;P20020-2;P20020-6;Q01814-3;Q01814-6;Q01814-2;Q16720-4;Q01814-8;Q16720;P20020-3;Q01814-5;Q01814;P20020-4;P20020	Plasma membrane calcium-transporting ATPase 4;Plasma membrane calcium-transporting ATPase 3;Plasma membrane calcium-transporting ATPase 2;Plasma membrane calcium-transporting ATPase 1	ATP2B4;ATP2B3;ATP2B2;ATP2B1	Sign	0.0454498	-1.07563	-2.36594	No_Sign	0.115288	-1.10763	-1.72019	No_Sign	0.953443	0.0320063	0.060738	No_Sign	0.135128
P27105;P27105-2	P27105	Erythrocyte band 7 integral membrane protein	STOM	Sign	0.0348663	-0.456869	-2.48788	No_Sign	0.143151	-0.392978	-1.59738	No_Sign	0.788765	-0.0638905	-0.277702	No_Sign	0.136371
Q9UH65	Q9UH65	Switch-associated protein 70	SWAP70	Sign	0.0380716	-1.12755	-2.53122	No_Sign	0.871182	0.0982039	0.166002	Sign	0.0306577	-1.22576	-2.79889	No_Sign	0.136482
P49458	P49458	Signal recognition particle 9 kDa protein	SRP9	No_Sign	1	0	0	No_Sign	0.471132	-0.267868	-0.74632	Sign	0.0414612	0.860373	2.47233	No_Sign	0.137463
P84098	P84098	60S ribosomal protein L19	RPL19	No_Sign	0.0552	-1.11475	-2.24476	No_Sign	0.908409	-0.0614611	-0.117824	No_Sign	0.0800292	-1.05329	-2.01151	No_Sign	0.138975
Q4G0F5	Q4G0F5	Vacuolar protein sorting-associated protein 26B	VPS26B	No_Sign	0.247702	0.672735	1.29531	No_Sign	0.49859	-0.218262	-0.705961	No_Sign	0.133257	0.890998	1.93203	No_Sign	0.13948
O95782-2;O95782	O95782-2;O95782	AP-2 complex subunit alpha-1	AP2A1	Sign	0.00937434	-1.75674	-3.34358	No_Sign	0.584131	-0.477432	-0.567831	No_Sign	0.134189	-1.27931	-1.72493	No_Sign	0.139851
P04075;P04075-2	P04075;P04075-2	Fructose-bisphosphate aldolase A	ALDOA	No_Sign	0.107212	-0.934791	-1.79741	No_Sign	0.410258	0.580164	0.857227	Sign	0.0304091	-1.51496	-2.6956	No_Sign	0.139902
P63027	P63027	Vesicle-associated membrane protein 2	VAMP2	No_Sign	0.770793	0.313816	0.314932	Sign	0.0182935	-1.00941	-2.76801	No_Sign	0.264126	1.32323	1.3352	No_Sign	0.140291
Q15836;P23763-2;P23763-3;P23763	Q15836	Vesicle-associated membrane protein 3	VAMP3	No_Sign	0.669575	-0.164516	-0.448957	No_Sign	0.0579261	-0.653329	-2.12417	No_Sign	0.241616	0.488813	1.29531	No_Sign	0.14107
P09210	P09210	Glutathione S-transferase A2	GSTA2	No_Sign	0.334195	-0.702094	-1.04851	No_Sign	0.253595	0.58291	1.20806	No_Sign	0.0943664	-1.285	-2.09771	No_Sign	0.14165
Q9Y5Q8-2;Q9Y5Q8;Q9Y5Q8-3	Q9Y5Q8-2;Q9Y5Q8;Q9Y5Q8-3	General transcription factor 3C polypeptide 5	GTF3C5	No_Sign	0.0937881	1.02722	1.91101	No_Sign	0.156742	0.688916	1.52715	No_Sign	1	0	0	No_Sign	0.142506
P14923	P14923	Junction plakoglobin	JUP	Sign	0.0223839	-1.4972	-2.75733	No_Sign	0.984812	-0.0150095	-0.0195386	No_Sign	0.0669679	-1.48219	-2.17129	No_Sign	0.143331
Q99447-2;Q99447-4;Q99447;Q99447-3	Q99447-2;Q99447-4;Q99447;Q99447-3	Ethanolamine-phosphate cytidylyltransferase	PCYT2	No_Sign	0.0568358	-0.835038	-2.33703	No_Sign	0.495076	-0.260771	-0.710188	No_Sign	0.207037	-0.574267	-1.37851	No_Sign	0.143556
Q8NFI3-2;Q8NFI3-3;Q8NFI3	Q8NFI3-2;Q8NFI3-3;Q8NFI3	Cytosolic endo-beta-N-acetylglucosaminidase	ENGASE	No_Sign	1	0	0	No_Sign	0.123463	-0.723252	-1.66852	No_Sign	0.0611715	0.924534	2.21593	No_Sign	0.143904
O60493-3;O60493-2;O60493-4;O60493	O60493-3;O60493-2;O60493-4;O60493	Sorting nexin-3	SNX3	No_Sign	0.362896	1.51019	1.06388	No_Sign	0.357231	-0.379997	-0.976823	No_Sign	0.273833	1.89018	1.30643	No_Sign	0.144098
Q06323-3;Q06323;Q06323-2	Q06323-3;Q06323;Q06323-2	Proteasome activator complex subunit 1	PSME1	No_Sign	0.085989	1.07535	1.99065	No_Sign	0.653038	0.209024	0.462271	No_Sign	0.13426	0.86633	1.74149	No_Sign	0.144099
Q9BXM0-2;Q9BXM0	Q9BXM0-2;Q9BXM0	Periaxin	PRX	No_Sign	0.239893	0.695387	1.35506	No_Sign	0.529373	-0.221162	-0.650457	No_Sign	0.144525	0.916548	1.73838	No_Sign	0.145272
P02730-2;P02730	P02730-2;P02730	Band 3 anion transport protein	SLC4A1	No_Sign	0.829908	0.250509	0.228152	Sign	0.0340167	1.55075	2.42076	No_Sign	0.296024	-1.30024	-1.19215	No_Sign	0.147177
Q07075	Q07075	Glutamyl aminopeptidase	ENPEP	Sign	0.0285089	-2.10032	-2.83241	No_Sign	0.938757	-0.0847477	-0.0786552	No_Sign	0.0508082	-2.01558	-2.52972	No_Sign	0.147642
P62316;P62316-2	P62316;P62316-2	Small nuclear ribonucleoprotein Sm D2	SNRPD2	No_Sign	0.0822528	-1.61721	-2.08121	No_Sign	0.167165	-1.23845	-1.54724	No_Sign	0.11565	-0.378767	-1.86294	No_Sign	0.148177
P09669	P09669	Cytochrome c oxidase subunit 6C	COX6C	Sign	0.0224752	-1.75045	-3.00418	No_Sign	0.832619	0.216871	0.217365	No_Sign	0.060514	-1.96732	-2.39801	No_Sign	0.148542
Q6NVY1	Q6NVY1	3-hydroxyisobutyryl-CoA hydrolase, mitochondrial	HIBCH	Sign	0.0233534	-1.49172	-2.73237	No_Sign	0.803073	-0.18803	-0.256495	No_Sign	0.0955479	-1.30369	-1.90773	No_Sign	0.1492
P0DMR1;O60812;B7ZW38	P0DMR1;O60812;B7ZW38	Heterogeneous nuclear ribonucleoprotein C-like 4;Heterogeneous nuclear ribonucleoprotein C-like 1;Heterogeneous nuclear ribonucleoprotein C-like 3	HNRNPCL4;HNRNPCL1;HNRNPCL3	No_Sign	1	0	0	No_Sign	1	0	0	No_Sign	1	0	0	No_Sign	0.149529
P46776	P46776	60S ribosomal protein L27a	RPL27A	No_Sign	0.0694261	-1.11692	-2.14741	No_Sign	0.772322	-0.151095	-0.296994	No_Sign	0.123956	-0.965827	-1.73678	No_Sign	0.149975
Q04917	Q04917	14-3-3 protein eta	YWHAH	No_Sign	0.253211	0.368397	1.27096	No_Sign	0.0773694	0.557276	1.98681	No_Sign	0.587841	-0.188878	-0.566784	No_Sign	0.151777
O43294;O43294-2	O43294;O43294-2	Transforming growth factor beta-1-induced transcript 1 protein	TGFB1I1	Sign	0.0290538	-1.36825	-2.63568	No_Sign	0.345441	-0.640918	-0.993204	No_Sign	0.284689	-0.727336	-1.14776	No_Sign	0.152592
P35080-2;P35080	P35080-2;P35080	Profilin-2	PFN2	No_Sign	0.0720135	-1.01338	-2.03924	No_Sign	0.981641	0.0116739	0.0235967	Sign	0.0295965	-1.02505	-2.68472	No_Sign	0.152597
Q8NBS9-2;Q8NBS9	Q8NBS9-2;Q8NBS9	Thioredoxin domain-containing protein 5	TXNDC5	No_Sign	0.0546988	-0.941257	-2.20923	No_Sign	0.494609	-0.295112	-0.710147	No_Sign	0.0778054	-0.646145	-2.05883	No_Sign	0.152977
Q96AM1	Q96AM1	Mas-related G-protein coupled receptor member F	MRGPRF	No_Sign	0.165894	-0.79457	-1.60157	No_Sign	0.571545	0.26557	0.586285	No_Sign	0.100346	-1.06014	-1.89519	No_Sign	0.153101
P62750	P62750	60S ribosomal protein L23a	RPL23A	No_Sign	0.187539	-1.93638	-1.45344	No_Sign	0.0770626	-2.17295	-1.95703	No_Sign	0.850636	0.236572	0.197131	No_Sign	0.153109
Q9Y6C9	Q9Y6C9	Mitochondrial carrier homolog 2	MTCH2	No_Sign	0.284618	-0.326236	-1.15059	No_Sign	0.232795	0.646866	1.3097	No_Sign	0.093401	-0.973103	-1.94986	No_Sign	0.153185
P59998;P59998-3;P59998-2;P59998-4	P59998;P59998-3;P59998-2	Actin-related protein 2/3 complex subunit 4	ARPC4	No_Sign	0.610469	-0.342121	-0.527747	No_Sign	0.167923	1.61571	1.51266	No_Sign	0.0924746	-1.95783	-1.97678	No_Sign	0.153531
P61769	P61769	Beta-2-microglobulin;Beta-2-microglobulin form pI 5.3	B2M	No_Sign	0.244827	1.23466	1.37692	No_Sign	0.0791958	1.33984	2.03121	No_Sign	0.922143	-0.105185	-0.102067	No_Sign	0.153773
P04004;CON__Q3ZBS7	P04004	Vitronectin;Vitronectin V65 subunit;Vitronectin V10 subunit;Somatomedin-B	VTN	No_Sign	0.0930166	0.429865	1.90929	No_Sign	0.106898	0.501186	1.75606	No_Sign	0.751765	-0.0713213	-0.329396	No_Sign	0.154794
Q14204	Q14204	Cytoplasmic dynein 1 heavy chain 1	DYNC1H1	Sign	0.0319753	-2.04447	-2.5509	No_Sign	0.909306	-0.121075	-0.116662	No_Sign	0.0608621	-1.9234	-2.22145	No_Sign	0.156453
O75390	O75390	Citrate synthase, mitochondrial	CS	Sign	0.0269701	-1.2968	-2.71715	No_Sign	0.96718	0.0296446	0.0424867	No_Sign	0.0990283	-1.32644	-1.88547	No_Sign	0.156701
P61764;P61764-2	P61764;P61764-2	Syntaxin-binding protein 1	STXBP1	Sign	0.00261633	-0.815484	-4.25409	No_Sign	0.669321	0.244261	0.448388	No_Sign	0.095955	-1.05974	-2.02513	No_Sign	0.157078
P46108;P46108-2	P46108;P46108-2	Adapter molecule crk	CRK	No_Sign	1	0	0	No_Sign	0.153307	-0.933184	-1.64174	No_Sign	0.192302	0.862189	1.45184	No_Sign	0.157803
Q8NC51-4;Q8NC51-3;Q8NC51-2;Q8NC51	Q8NC51-4;Q8NC51-3;Q8NC51-2;Q8NC51	Plasminogen activator inhibitor 1 RNA-binding protein	SERBP1	No_Sign	0.866358	-0.0747062	-0.177426	No_Sign	0.102544	-0.793366	-1.85139	No_Sign	0.213063	0.718659	1.35941	No_Sign	0.159092
Q9UBM7	Q9UBM7	7-dehydrocholesterol reductase	DHCR7	No_Sign	0.162594	1.01589	1.56691	No_Sign	0.755654	-0.158023	-0.319654	No_Sign	0.0989293	1.17391	2.0373	No_Sign	0.159764
O15231-3;O15231-2	O15231-3;O15231-2	Zinc finger protein 185	ZNF185	No_Sign	0.150377	0.841351	1.80131	No_Sign	0.374301	0.31787	0.943611	No_Sign	0.365201	0.523482	0.983981	No_Sign	0.159977
P38919;P60842-2	P38919	Eukaryotic initiation factor 4A-III;Eukaryotic initiation factor 4A-III, N-terminally processed	EIF4A3	No_Sign	0.155818	0.532403	1.55301	No_Sign	0.405696	-0.344808	-0.864649	Sign	0.0252852	0.877212	2.7611	No_Sign	0.160397
P30626-3;P30626-2;P30626	P30626-3;P30626-2;P30626	Sorcin	SRI	No_Sign	1	0	0	No_Sign	1	0	0	No_Sign	1	0	0	No_Sign	0.161253
P24752	P24752	Acetyl-CoA acetyltransferase, mitochondrial	ACAT1	Sign	0.0438421	-0.94693	-2.35359	No_Sign	0.687258	0.244021	0.416627	No_Sign	0.0705779	-1.19095	-2.12092	No_Sign	0.162473
P55268	P55268	Laminin subunit beta-2	LAMB2	No_Sign	0.0572703	0.306581	2.1792	No_Sign	0.132219	0.325413	1.64746	No_Sign	0.918976	-0.018832	-0.105417	No_Sign	0.162737
Q9UMY4-3;Q9UMY4-2;Q9UMY4	Q9UMY4-3;Q9UMY4-2;Q9UMY4	Sorting nexin-12	SNX12	No_Sign	0.470448	0.272836	0.77441	No_Sign	0.196588	-0.460149	-1.39094	No_Sign	0.109419	0.732985	1.829	No_Sign	0.16442
O95487-2;O95487;O95487-3	O95487-2;O95487;O95487-3	Protein transport protein Sec24B	SEC24B	No_Sign	0.894455	-0.0622727	-0.137357	No_Sign	0.107159	-0.904597	-1.76995	Sign	0.0309729	0.842324	2.66938	No_Sign	0.164551
Q9NVJ2	Q9NVJ2	ADP-ribosylation factor-like protein 8B	ARL8B	No_Sign	0.757647	-0.185115	-0.326407	Sign	0.0456184	-0.824172	-2.25369	No_Sign	0.305669	0.639057	1.15691	No_Sign	0.164964
P62899;P62899-3;P62899-2	P62899;P62899-3;P62899-2	60S ribosomal protein L31	RPL31	Sign	0.0257091	-1.84128	-2.68269	No_Sign	0.421131	-0.746641	-0.83705	No_Sign	0.187057	-1.09464	-1.45823	No_Sign	0.165417
Q14697;Q14697-2	Q14697;Q14697-2	Neutral alpha-glucosidase AB	GANAB	No_Sign	0.964339	0.0596809	0.0463884	No_Sign	0.0720999	1.80578	2.0854	No_Sign	0.178725	-1.7461	-1.67011	No_Sign	0.166442
P54652	P54652	Heat shock-related 70 kDa protein 2	HSPA2	No_Sign	0.660891	0.452134	0.463281	No_Sign	0.123998	-1.24211	-1.66668	No_Sign	0.138468	1.69424	1.73597	No_Sign	0.166467
P01042-3;P01042-2;P01042	P01042-3;P01042-2;P01042	Kininogen-1;Kininogen-1 heavy chain;T-kinin;Bradykinin;Lysyl-bradykinin;Kininogen-1 light chain;Low molecular weight growth-promoting factor	KNG1	No_Sign	0.113192	0.70558	1.87765	No_Sign	0.447474	0.234723	0.788371	No_Sign	0.265797	0.470857	1.233	No_Sign	0.166866
Q01955;Q01955-2	Q01955;Q01955-2	Collagen alpha-3(IV) chain;Tumstatin	COL4A3	Sign	0.0366558	-1.00844	-2.468	No_Sign	0.262591	2.31343	1.25082	No_Sign	0.127147	-3.32187	-1.81926	No_Sign	0.167049
Q9BQE5	Q9BQE5	Apolipoprotein L2	APOL2	No_Sign	0.212964	1.04372	1.47645	No_Sign	0.502095	0.246245	0.694074	No_Sign	0.317585	0.797479	1.1513	No_Sign	0.167494
Q86WB0-2;Q86WB0	Q86WB0-2;Q86WB0	Nuclear-interacting partner of ALK	ZC3HC1	No_Sign	1	0	0	No_Sign	0.343129	-0.431152	-0.991346	Sign	0.0358579	0.931117	2.54051	No_Sign	0.16801
P07384	P07384	Calpain-1 catalytic subunit	CAPN1	Sign	0.0287402	-2.06403	-2.83468	No_Sign	0.854639	-0.202903	-0.187731	No_Sign	0.0684967	-1.86113	-2.29901	No_Sign	0.168206
P30101	P30101	Protein disulfide-isomerase A3	PDIA3	No_Sign	0.84518	-0.0486362	-0.2024	No_Sign	0.138487	0.509068	1.59795	No_Sign	0.0547807	-0.557705	-2.37085	No_Sign	0.168379
O15231;O15231-6;O15231-4;O15231-7;O15231-8;O15231-5;O15231-9	O15231;O15231-6;O15231-4;O15231-7;O15231-8	Zinc finger protein 185	ZNF185	No_Sign	0.754475	0.199428	0.327014	No_Sign	0.0557104	0.901765	2.18551	No_Sign	0.257404	-0.702337	-1.31787	No_Sign	0.168646
P20962	P20962	Parathymosin	PTMS	No_Sign	0.119214	0.727227	2.08281	No_Sign	0.151705	0.883312	1.67682	No_Sign	0.80819	-0.156085	-0.251141	No_Sign	0.168716
P00568	P00568	Adenylate kinase isoenzyme 1	AK1	No_Sign	0.354853	0.374932	0.980288	No_Sign	0.248423	-0.453723	-1.21879	No_Sign	0.0550797	0.828655	2.28276	No_Sign	0.169027
Q9NXV6	Q9NXV6	CDKN2A-interacting protein	CDKN2AIP	No_Sign	0.310794	0.610916	1.1764	No_Sign	0.344694	-0.48872	-1.02225	No_Sign	0.143718	1.09964	1.64291	No_Sign	0.169589
P00367-3;P00367;P00367-2;P49448	P00367-3;P00367;P00367-2;P49448	Glutamate dehydrogenase 1, mitochondrial;Glutamate dehydrogenase 2, mitochondrial	GLUD1;GLUD2	No_Sign	0.0536064	-2.08887	-2.24051	No_Sign	0.944354	-0.0764604	-0.0714257	Sign	0.0381133	-2.01241	-2.49576	No_Sign	0.169775
Q00610-2;Q00610;P53675-2;P53675	Q00610-2;Q00610	Clathrin heavy chain 1	CLTC	Sign	0.0423656	-1.13616	-2.36725	No_Sign	0.986064	0.0109044	0.0178855	No_Sign	0.0620021	-1.14707	-2.19485	No_Sign	0.171634
Q9BPX5	Q9BPX5	Actin-related protein 2/3 complex subunit 5-like protein	ARPC5L	No_Sign	0.455851	-0.898484	-0.786629	No_Sign	0.0917441	-2.23092	-1.91494	No_Sign	0.0566694	1.33244	2.22992	No_Sign	0.171754
Q8WWP7	Q8WWP7	GTPase IMAP family member 1	GIMAP1	No_Sign	0.236956	-0.772284	-1.33272	No_Sign	0.653378	0.16953	0.462566	No_Sign	0.152133	-0.941814	-1.76004	No_Sign	0.171838
Q9HCM4-4;Q9HCM4-3;Q9HCM4;Q9HCM4-2	Q9HCM4-4;Q9HCM4-3;Q9HCM4;Q9HCM4-2	Band 4.1-like protein 5	EPB41L5	No_Sign	0.0698442	-0.536269	-2.07044	No_Sign	0.129564	-0.74962	-1.6829	No_Sign	0.615095	0.213352	0.530118	No_Sign	0.172802
Q9Y3C8	Q9Y3C8	Ubiquitin-fold modifier-conjugating enzyme 1	UFC1	No_Sign	0.710338	0.243767	0.391055	Sign	0.046968	0.850518	2.39034	No_Sign	0.333083	-0.60675	-1.13395	No_Sign	0.17359
Q99878;Q96KK5;Q9BTM1;Q16777;Q6FI13;P0C0S8;P20671;Q9BTM1-2;Q96QV6;Q8IUE6	Q99878;Q96KK5;Q9BTM1;Q16777;Q6FI13;P0C0S8;P20671;Q9BTM1-2;Q96QV6;Q8IUE6	Histone H2A type 1-J;Histone H2A type 1-H;Histone H2A.J;Histone H2A type 2-C;Histone H2A type 2-A;Histone H2A type 1;Histone H2A type 1-D;Histone H2A type 1-A;Histone H2A type 2-B	HIST1H2AJ;HIST1H2AH;H2AFJ;HIST2H2AC;HIST2H2AA3;HIST1H2AG;HIST1H2AD;HIST1H2AA;HIST2H2AB	No_Sign	0.184527	-0.81196	-1.44955	No_Sign	0.465843	0.416026	0.755476	No_Sign	0.05609	-1.22799	-2.26515	No_Sign	0.174584
Q9NVA2;Q9NVA2-2	Q9NVA2;Q9NVA2-2	Septin-11	40787	Sign	0.0468125	-0.397053	-2.32689	No_Sign	0.799744	0.0613274	0.261578	No_Sign	0.0824335	-0.45838	-2.00272	No_Sign	0.174735
Q15637-4;Q15637-6;Q15637-7;Q15637-3;Q15637-2;Q15637;Q15637-5	Q15637-4;Q15637-6;Q15637-7;Q15637-3;Q15637-2;Q15637;Q15637-5	Splicing factor 1	SF1	No_Sign	0.0557621	-0.766835	-2.20096	No_Sign	0.139104	-0.880467	-1.625	No_Sign	0.823028	0.113632	0.232928	No_Sign	0.174997
P13760	P13760	HLA class II histocompatibility antigen, DRB1-4 beta chain	HLA-DRB1	Sign	0.0159954	-1.42888	-2.97632	No_Sign	0.913339	0.0936859	0.112281	No_Sign	0.0928925	-1.52256	-1.99267	No_Sign	0.176217
Q3LXA3;Q3LXA3-2	Q3LXA3;Q3LXA3-2	Bifunctional ATP-dependent dihydroxyacetone kinase/FAD-AMP lyase (cyclizing);ATP-dependent dihydroxyacetone kinase;FAD-AMP lyase (cyclizing)	DAK	No_Sign	0.0823348	-1.4205	-1.98965	No_Sign	0.816809	0.190001	0.237642	Sign	0.0179741	-1.6105	-2.99723	No_Sign	0.17794
P48643-2;P48643	P48643-2;P48643	T-complex protein 1 subunit epsilon	CCT5	No_Sign	0.799231	0.0505212	0.262276	No_Sign	0.150982	0.553396	1.60791	No_Sign	0.181536	-0.502875	-1.49684	No_Sign	0.178087
P37837	P37837	Transaldolase	TALDO1	No_Sign	0.244791	0.902632	1.32893	No_Sign	0.855228	-0.0692097	-0.187376	No_Sign	0.206035	0.971842	1.5382	No_Sign	0.178542
P27348	P27348	14-3-3 protein theta	YWHAQ	No_Sign	0.177721	0.678242	1.54984	No_Sign	0.605744	0.140859	0.534615	No_Sign	0.247592	0.537383	1.37157	No_Sign	0.180374
P78371;P78371-2	P78371	T-complex protein 1 subunit beta	CCT2	No_Sign	0.0609991	1.18604	2.19372	No_Sign	0.197095	0.876394	1.37503	No_Sign	1	0	0	No_Sign	0.180426
P31946	P31946	14-3-3 protein beta/alpha;14-3-3 protein beta/alpha, N-terminally processed	YWHAB	No_Sign	0.154705	0.555992	1.56148	No_Sign	0.795862	-0.0760304	-0.267889	No_Sign	0.0688416	0.632023	2.45232	No_Sign	0.181443
P47914	P47914	60S ribosomal protein L29	RPL29	No_Sign	0.0510279	-1.11419	-2.39338	No_Sign	0.785422	-0.160117	-0.28146	No_Sign	0.160594	-0.954075	-1.54656	No_Sign	0.181917
P46783	P46783	40S ribosomal protein S10	RPS10	No_Sign	0.69241	0.482174	0.421672	Sign	0.0357972	1.51615	2.40996	No_Sign	0.397569	-1.03397	-0.952948	No_Sign	0.182889
P19367-4;P19367-2;P19367;P19367-3	P19367-4;P19367-2;P19367;P19367-3	Hexokinase-1	HK1	No_Sign	0.163497	-0.715937	-1.51734	No_Sign	0.392895	0.55428	0.893162	No_Sign	0.0554119	-1.27022	-2.26933	No_Sign	0.18476
P23396;P23396-2	P23396;P23396-2	40S ribosomal protein S3	RPS3	Sign	0.0412148	-0.720747	-2.38073	No_Sign	0.211623	-0.535676	-1.33648	No_Sign	0.626925	-0.185071	-0.506887	No_Sign	0.185116
Q07157-2;Q07157	Q07157-2;Q07157	Tight junction protein ZO-1	TJP1	No_Sign	0.0500306	-1.84654	-2.26246	No_Sign	0.612067	-0.471032	-0.521948	No_Sign	0.104549	-1.37551	-1.83059	No_Sign	0.185121
P31946-2	P31946-2	14-3-3 protein beta/alpha;14-3-3 protein beta/alpha, N-terminally processed	YWHAB	No_Sign	0.140236	0.705046	1.6501	No_Sign	0.561266	0.178556	0.613059	No_Sign	0.194097	0.52649	1.64817	No_Sign	0.185445
Q9Y285-2;Q9Y285	Q9Y285-2;Q9Y285	Phenylalanine--tRNA ligase alpha subunit	FARSA	No_Sign	0.262995	0.37163	1.20572	No_Sign	0.156633	1.33019	1.607	No_Sign	0.27519	-0.958558	-1.2181	No_Sign	0.185836
Q9NV70-2;Q9NV70	Q9NV70-2;Q9NV70	Exocyst complex component 1	EXOC1	No_Sign	0.0584042	-0.971018	-2.18256	No_Sign	0.310346	-0.506756	-1.06414	No_Sign	0.332748	-0.464261	-1.03171	No_Sign	0.186148
Q14203-3	Q14203-3			Sign	0.0315251	-1.32771	-2.57901	No_Sign	0.599513	-0.364017	-0.541066	No_Sign	0.119953	-0.963694	-1.77383	No_Sign	0.186619
P49368;P49368-2	P49368;P49368-2	T-complex protein 1 subunit gamma	CCT3	No_Sign	0.645209	-0.236746	-0.476312	No_Sign	0.165008	0.722732	1.50072	Sign	0.0392427	-0.959478	-2.5256	No_Sign	0.187306
P13797-3;P13797-2;P13797;Q14651	P13797-3;P13797-2;P13797	Plastin-3	PLS3	No_Sign	0.0557815	-1.47917	-2.24127	No_Sign	0.532569	0.739567	0.650092	No_Sign	0.0700254	-2.21873	-2.2246	No_Sign	0.187416
Q8NC56;Q8NC56-2	Q8NC56;Q8NC56-2	LEM domain-containing protein 2	LEMD2	No_Sign	0.50239	0.439544	0.703136	No_Sign	0.205957	-1.03949	-1.34421	Sign	0.0360089	1.47903	2.59877	No_Sign	0.189217
Q9H0W9-3;Q9H0W9-2;Q9H0W9;Q9H0W9-4	Q9H0W9-3;Q9H0W9-2;Q9H0W9;Q9H0W9-4	Ester hydrolase C11orf54	C11orf54	No_Sign	0.526751	-0.681615	-0.690805	No_Sign	0.147803	0.719991	1.56867	No_Sign	0.221811	-1.40161	-1.48737	No_Sign	0.190057
O14974-5;O14974-4;O14974-2;O14974;O14974-3	O14974-5;O14974-4;O14974-2;O14974;O14974-3	Protein phosphatase 1 regulatory subunit 12A	PPP1R12A	Sign	0.0387803	-1.34003	-2.55552	No_Sign	0.903823	-0.0908741	-0.123704	No_Sign	0.0658059	-1.24916	-2.2802	No_Sign	0.192023
Q14980-2;Q14980;Q14980-4;Q14980-3;Q14980-5	Q14980-2;Q14980;Q14980-4;Q14980-3	Nuclear mitotic apparatus protein 1	NUMA1	No_Sign	0.0893658	-0.368171	-1.95109	No_Sign	0.147742	-0.451197	-1.61332	No_Sign	0.779131	0.0830256	0.290859	No_Sign	0.192566
Q6ZVM7-2;Q6ZVM7	Q6ZVM7-2;Q6ZVM7	TOM1-like protein 2	TOM1L2	No_Sign	0.35677	0.759233	1.06594	No_Sign	0.584953	-0.149627	-0.56383	No_Sign	0.284296	0.908861	1.26108	No_Sign	0.193212
P36873;P36873-2	P36873;P36873-2	Serine/threonine-protein phosphatase PP1-gamma catalytic subunit	PPP1CC	No_Sign	0.207325	1.00089	1.50845	No_Sign	0.791962	0.11395	0.271548	No_Sign	1	0	0	No_Sign	0.193656
P27361-2;P27361;P27361-3	P27361-2;P27361;P27361-3	Mitogen-activated protein kinase 3	MAPK3	No_Sign	0.804805	0.0685717	0.25454	No_Sign	0.149071	-0.461656	-1.55154	No_Sign	0.0661246	0.530228	2.12679	No_Sign	0.193957
O00299	O00299	Chloride intracellular channel protein 1	CLIC1	No_Sign	0.139198	-0.62385	-1.62246	No_Sign	0.126946	-0.649268	-1.65443	No_Sign	0.940813	0.0254181	0.0767081	No_Sign	0.194784
P49419-4;P49419-2;P49419	P49419-4;P49419-2;P49419	Alpha-aminoadipic semialdehyde dehydrogenase	ALDH7A1	Sign	0.0364565	-1.30134	-2.59835	No_Sign	0.865635	0.138346	0.17371	No_Sign	0.0719749	-1.43968	-2.23249	No_Sign	0.196711
P21333-2;P21333	P21333-2;P21333	Filamin-A	FLNA	No_Sign	0.749394	-0.051584	-0.329753	No_Sign	0.11614	-0.306205	-1.71181	No_Sign	0.167828	0.254622	1.5167	No_Sign	0.196912
P45974-2;P45974	P45974-2;P45974	Ubiquitin carboxyl-terminal hydrolase 5	USP5	No_Sign	0.283533	0.644508	1.24504	No_Sign	0.070796	0.482715	2.00021	No_Sign	0.768756	0.161793	0.316591	No_Sign	0.196912
P13987	P13987	CD59 glycoprotein	CD59	Sign	0.0330287	-1.47908	-2.56478	No_Sign	0.516169	-0.511408	-0.671316	No_Sign	0.155546	-0.967669	-1.60014	No_Sign	0.197974
P62805	P62805	Histone H4	HIST1H4A	No_Sign	0.0595159	-2.74731	-2.21078	No_Sign	0.592081	-0.758067	-0.553704	No_Sign	0.0516941	-1.98924	-2.30008	No_Sign	0.198348
Q9BVC6	Q9BVC6	Transmembrane protein 109	TMEM109	Sign	0.0403519	-1.69186	-2.39322	No_Sign	0.875453	0.164182	0.161158	No_Sign	0.0860894	-1.85604	-1.99798	No_Sign	0.198641
P29508-2;P48594;P29508	P29508-2;P48594;P29508	Serpin B3;Serpin B4	SERPINB3;SERPINB4	No_Sign	1	0	0	No_Sign	1	0	0	No_Sign	1	0	0	No_Sign	0.198971
Q86VP6;Q86VP6-2	Q86VP6;Q86VP6-2	Cullin-associated NEDD8-dissociated protein 1	CAND1	Sign	0.0265096	-1.22499	-2.83182	No_Sign	0.733489	-0.232024	-0.350007	No_Sign	0.111938	-0.992968	-1.89724	No_Sign	0.199414
P30153;P30154-4;P30154;P30154-3;P30154-2	P30153	Serine/threonine-protein phosphatase 2A 65 kDa regulatory subunit A alpha isoform	PPP2R1A	Sign	0.0409849	-1.54976	-2.48949	No_Sign	0.81354	0.236491	0.242321	No_Sign	0.0697945	-1.78625	-2.23848	No_Sign	0.199663
O75146-2;O75146	O75146-2;O75146	Huntingtin-interacting protein 1-related protein	HIP1R	No_Sign	0.536539	-0.257312	-0.64934	No_Sign	0.113964	-0.847286	-1.71807	No_Sign	0.129375	0.589974	1.74433	No_Sign	0.199892
P05090	P05090	Apolipoprotein D	APOD	No_Sign	0.305099	-0.794448	-1.13174	No_Sign	0.07446	-0.959066	-1.97268	No_Sign	0.8161	0.164618	0.246111	No_Sign	0.200968
Q02413;Q02413-2	Q02413;Q02413-2	Desmoglein-1	DSG1	No_Sign	0.0655629	-1.71351	-2.10513	No_Sign	0.589083	-0.472439	-0.556398	No_Sign	0.15241	-1.24107	-1.58578	No_Sign	0.203205
P09651-3;P09651-2;P09651	P09651-3;P09651-2;P09651	Heterogeneous nuclear ribonucleoprotein A1;Heterogeneous nuclear ribonucleoprotein A1, N-terminally processed	HNRNPA1	No_Sign	0.105221	0.886213	2.11482	No_Sign	0.172097	1.21081	1.57519	No_Sign	0.714079	-0.324593	-0.381165	No_Sign	0.203542
P25788-2;P25788	P25788-2;P25788	Proteasome subunit alpha type-3	PSMA3	No_Sign	0.124554	-0.794343	-1.69936	No_Sign	0.141243	-0.811161	-1.58863	No_Sign	0.966535	0.0168186	0.0432871	No_Sign	0.203698
P23246;P23246-2	P23246;P23246-2	Splicing factor, proline- and glutamine-rich	SFPQ	No_Sign	0.307911	-0.371022	-1.08886	No_Sign	0.320862	0.385979	1.04248	No_Sign	0.0754234	-0.757001	-2.04515	No_Sign	0.203974
Q99961-3;Q99961;Q99961-2;Q99962	Q99961-3;Q99961;Q99961-2;Q99962	Endophilin-A2;Endophilin-A1	SH3GL1;SH3GL2	No_Sign	0.15657	-0.797975	-1.54643	No_Sign	0.127225	-0.864335	-1.65252	No_Sign	0.886571	0.0663596	0.147487	No_Sign	0.204624
P62280	P62280	40S ribosomal protein S11	RPS11	No_Sign	0.797708	0.135453	0.267449	No_Sign	0.133699	-0.689255	-1.62008	No_Sign	0.153107	0.824708	1.63256	No_Sign	0.204666
P04264	P04264	Keratin, type II cytoskeletal 1	KRT1	No_Sign	0.10397	-1.11854	-1.8249	No_Sign	0.576599	-0.302379	-0.577848	No_Sign	0.157751	-0.816157	-1.6361	No_Sign	0.205499
P42224;P42224-2	P42224;P42224-2	Signal transducer and activator of transcription 1-alpha/beta	STAT1	No_Sign	0.0702321	1.23327	2.17446	No_Sign	0.238925	0.87543	1.27172	No_Sign	0.646304	0.357837	0.476738	No_Sign	0.205844
Q15005	Q15005	Signal peptidase complex subunit 2	SPCS2	No_Sign	0.204412	0.431196	1.36829	No_Sign	0.432273	-0.286204	-0.815191	Sign	0.0452515	0.7174	2.36999	No_Sign	0.206668
P62847-2;P62847-3;P62847;P62847-4	P62847-2;P62847-3;P62847;P62847-4	40S ribosomal protein S24	RPS24	No_Sign	0.42929	0.760497	0.851409	No_Sign	0.272478	-0.694797	-1.159	No_Sign	0.146461	1.45529	1.76992	No_Sign	0.207061
P09110-2;P09110	P09110-2;P09110	3-ketoacyl-CoA thiolase, peroxisomal	ACAA1	No_Sign	0.407182	-0.802105	-0.932354	Sign	0.0404443	-1.01022	-2.33781	No_Sign	0.823726	0.208111	0.237867	No_Sign	0.207994
P62491-2;Q15907-2;P62491;Q15907;P57735	P62491-2;Q15907-2;P62491;Q15907	Ras-related protein Rab-11A;Ras-related protein Rab-11B	RAB11A;RAB11B	No_Sign	0.0608024	-1.17811	-2.29243	No_Sign	0.787759	-0.174371	-0.276202	Sign	0.0420304	-1.00374	-2.67996	No_Sign	0.209562
Q30154;Q29974;P20039;P04229;Q30167;Q30134;P79483;Q95IE3;Q5Y7A7;P01911;Q9GIY3;P01912	Q30154;Q29974;P20039;P04229;Q30167;Q30134;P79483;Q95IE3;Q5Y7A7;P01911	HLA class II histocompatibility antigen, DR beta 5 chain;HLA class II histocompatibility antigen, DRB1-16 beta chain;HLA class II histocompatibility antigen, DRB1-11 beta chain;HLA class II histocompatibility antigen, DRB1-1 beta chain;HLA class II histocompatibility antigen, DRB1-10 beta chain;HLA class II histocompatibility antigen, DRB1-8 beta chain;HLA class II histocompatibility antigen, DR …	HLA-DRB5;HLA-DRB1;HLA-DRB3	No_Sign	0.263035	0.62962	1.21112	No_Sign	0.418906	-0.409322	-0.839947	No_Sign	1	0	0	No_Sign	0.209846
Q13200-2;Q13200-3;Q13200	Q13200-2;Q13200-3;Q13200	26S proteasome non-ATPase regulatory subunit 2	PSMD2	No_Sign	0.0547742	-1.40111	-2.22078	No_Sign	0.836337	0.184456	0.21195	No_Sign	0.0701806	-1.58557	-2.14634	No_Sign	0.210055
P02751-10;P02751-5;P02751-9;P02751-14;P02751-13;P02751-8;P02751-17;P02751-3;P02751;P02751-7;P02751-15;P02751-12;P02751-4;P02751-6;P02751-11;P02751-2;P02751-16	P02751-10;P02751-5;P02751-9;P02751-14;P02751-13;P02751-8;P02751-17;P02751-3;P02751;P02751-7;P02751-15;P02751-12;P02751-4;P02751-6;P02751-11	Fibronectin;Anastellin;Ugl-Y1;Ugl-Y2;Ugl-Y3	FN1	No_Sign	0.370876	-0.339392	-0.997344	No_Sign	0.0688831	-0.455175	-2.03178	No_Sign	0.756585	0.115783	0.327942	No_Sign	0.211061
Q9Y490;Q9Y4G6	Q9Y490	Talin-1	TLN1	No_Sign	0.0558772	-0.675259	-2.19847	No_Sign	0.955846	0.022389	0.0568	No_Sign	0.0950953	-0.697648	-1.9035	No_Sign	0.211535
O00159;O00159-3	O00159;O00159-3	Unconventional myosin-Ic	MYO1C	Sign	0.0142829	-1.61496	-3.07216	No_Sign	0.705304	0.4581	0.394276	No_Sign	0.110732	-2.07306	-1.89806	No_Sign	0.211664
P50995-2;P50995	P50995-2;P50995	Annexin A11	ANXA11	No_Sign	0.0612826	-1.76586	-2.1392	No_Sign	0.695526	-0.366746	-0.401841	No_Sign	0.0974168	-1.39911	-1.87671	No_Sign	0.211838
P09874	P09874	Poly [ADP-ribose] polymerase 1	PARP1	No_Sign	0.650488	0.31528	0.482264	No_Sign	0.102066	1.07817	1.82838	No_Sign	0.34874	-0.762895	-1.00529	No_Sign	0.21221
O14828-2;O14828	O14828-2;O14828	Secretory carrier-associated membrane protein 3	SCAMP3	Sign	0.0368584	-2.13303	-2.63475	No_Sign	0.580994	-0.650591	-0.568922	No_Sign	0.131169	-1.48243	-1.78579	No_Sign	0.213038
O00468-6;O00468-7;O00468-3;O00468-5;O00468-4;O00468;O00468-2	O00468-6;O00468-7;O00468-3;O00468-5;O00468-4;O00468;O00468-2	Agrin;Agrin N-terminal 110 kDa subunit;Agrin C-terminal 110 kDa subunit;Agrin C-terminal 90 kDa fragment;Agrin C-terminal 22 kDa fragment	AGRN	No_Sign	0.877783	-0.0440306	-0.158898	No_Sign	0.132719	0.399098	1.62625	No_Sign	0.125813	-0.443128	-1.76638	No_Sign	0.213245
P35558	P35558	Phosphoenolpyruvate carboxykinase, cytosolic [GTP]	PCK1	No_Sign	0.924041	0.0645144	0.0992694	No_Sign	0.110473	0.991985	1.74053	No_Sign	0.212249	-0.927471	-1.38341	No_Sign	0.213791
Q9Y230	Q9Y230	RuvB-like 2	RUVBL2	No_Sign	0.225996	-0.592891	-1.34408	No_Sign	0.618991	0.181942	0.511681	No_Sign	0.124285	-0.774833	-1.80262	No_Sign	0.214309
Q08211	Q08211	ATP-dependent RNA helicase A	DHX9	Sign	0.0375425	-1.61843	-2.58631	No_Sign	0.882255	-0.140176	-0.15177	No_Sign	0.0876678	-1.47826	-2.07776	No_Sign	0.214622
O15144	O15144	Actin-related protein 2/3 complex subunit 2	ARPC2	No_Sign	0.101538	-0.859354	-1.89911	No_Sign	0.489655	0.532966	0.718463	No_Sign	0.0670219	-1.39232	-2.29742	No_Sign	0.215153
P19338	P19338	Nucleolin	NCL	No_Sign	0.545296	0.638688	0.662998	No_Sign	0.143144	-0.614165	-1.59289	No_Sign	0.262041	1.25285	1.35036	No_Sign	0.215781
Q9BSJ8;Q9BSJ8-2	Q9BSJ8;Q9BSJ8-2	Extended synaptotagmin-1	ESYT1	No_Sign	0.0753828	-0.56916	-2.01117	No_Sign	0.859677	-0.0551304	-0.180977	No_Sign	0.092064	-0.51403	-1.91478	No_Sign	0.216796
Q9Y6N5	Q9Y6N5	Sulfide:quinone oxidoreductase, mitochondrial	SQRDL	No_Sign	0.149008	-0.961682	-1.62047	No_Sign	0.432919	0.72955	0.816469	No_Sign	0.0577439	-1.69123	-2.37994	No_Sign	0.216874
Q12905	Q12905	Interleukin enhancer-binding factor 2	ILF2	No_Sign	0.0675158	1.43787	2.0991	No_Sign	0.53025	0.474086	0.648505	No_Sign	0.210342	0.963789	1.3637	No_Sign	0.217686
P35268	P35268	60S ribosomal protein L22	RPL22	No_Sign	0.186069	-1.30442	-1.45492	No_Sign	0.619371	0.430212	0.511155	No_Sign	0.0896656	-1.73464	-1.97022	No_Sign	0.218133
O00499-9;O00499-10;O00499-7;O00499-8;O00499-4;O00499-6;O00499-11;O00499-3;O00499-2;O00499-5;O00499	O00499-9;O00499-10;O00499-7;O00499-8;O00499-4;O00499-6;O00499-11;O00499-3;O00499-2;O00499-5;O00499	Myc box-dependent-interacting protein 1	BIN1	Sign	0.0348754	0.598969	2.6552	No_Sign	0.541265	-0.329987	-0.641183	No_Sign	0.102394	0.928956	1.98789	No_Sign	0.218275
P18124	P18124	60S ribosomal protein L7	RPL7	No_Sign	0.0525143	-1.82764	-2.24781	No_Sign	0.837779	-0.211155	-0.209682	No_Sign	0.0847398	-1.61649	-1.99118	No_Sign	0.218757
P54819-3;P54819-5;P54819-2;P54819	P54819-3;P54819-5;P54819-2;P54819	Adenylate kinase 2, mitochondrial;Adenylate kinase 2, mitochondrial, N-terminally processed	AK2	No_Sign	0.213456	1.64273	1.43993	No_Sign	0.142874	1.38673	1.59405	No_Sign	0.841976	0.255997	0.208622	No_Sign	0.218898
Q9NR12-2;Q9NR12;Q9NR12-3;Q9NR12-5;Q9NR12-6;Q9NR12-4	Q9NR12-2;Q9NR12	PDZ and LIM domain protein 7	PDLIM7	No_Sign	0.962488	0.0149306	0.0484335	No_Sign	0.207837	1.21996	1.40871	No_Sign	0.205203	-1.20503	-1.44353	No_Sign	0.219015
Q9H8W4	Q9H8W4	Pleckstrin homology domain-containing family F member 2	PLEKHF2	No_Sign	0.106277	-1.01603	-1.85612	No_Sign	0.531061	0.537127	0.648436	No_Sign	0.0594671	-1.55316	-2.36423	No_Sign	0.221047
Q14195;Q14195-2	Q14195;Q14195-2	Dihydropyrimidinase-related protein 3	DPYSL3	No_Sign	0.441435	-0.488168	-0.811728	No_Sign	0.253101	1.01663	1.20894	No_Sign	0.0635339	-1.5048	-2.25813	No_Sign	0.221374
P01011	P01011	Alpha-1-antichymotrypsin;Alpha-1-antichymotrypsin His-Pro-less	SERPINA3	No_Sign	0.99093	-0.00483922	-0.0117815	No_Sign	0.173947	0.841739	1.49792	No_Sign	0.18901	-0.846578	-1.44009	No_Sign	0.221533
Q13263-2;Q13263	Q13263-2;Q13263	Transcription intermediary factor 1-beta	TRIM28	No_Sign	0.229885	0.324592	1.29509	No_Sign	0.391428	-0.277022	-0.89222	Sign	0.0415955	0.601613	2.47344	No_Sign	0.222155
Q5VSP4;P31025	Q5VSP4;P31025	Putative lipocalin 1-like protein 1;Lipocalin-1	LCN1P1;LCN1	No_Sign	0.181056	-1.10965	-1.50395	No_Sign	0.817516	0.145934	0.236364	No_Sign	0.137176	-1.25558	-1.7138	No_Sign	0.222274
P61626	P61626	Lysozyme C	LYZ	No_Sign	0.121905	-1.5721	-1.75011	No_Sign	0.176711	-1.40599	-1.45487	No_Sign	0.874369	-0.166114	-0.163341	No_Sign	0.223671
P49593-2;P49593	P49593-2;P49593	Protein phosphatase 1F	PPM1F	No_Sign	0.0539219	-1.55919	-2.37481	No_Sign	0.332693	-0.874724	-1.0134	No_Sign	0.283051	-0.684471	-1.19681	No_Sign	0.224127
P61158;Q9P1U1-2;Q9P1U1;Q9P1U1-3	P61158	Actin-related protein 3	ACTR3	No_Sign	0.153144	-0.397525	-1.69582	No_Sign	0.640918	-0.0913719	-0.481772	No_Sign	0.277982	-0.306153	-1.1905	No_Sign	0.224757
P09467	P09467	Fructose-1,6-bisphosphatase 1	FBP1	No_Sign	0.323823	2.23354	1.16749	No_Sign	0.165337	0.864436	1.51978	No_Sign	0.528049	1.36911	0.701363	No_Sign	0.225644
Q9Y6I3-3;Q9Y6I3;Q9H201-2;Q9H201;Q9Y6I3-1	Q9Y6I3-3;Q9Y6I3;Q9H201-2;Q9H201;Q9Y6I3-1	Epsin-1;Epsin-3	EPN1;EPN3	Sign	0.0206977	-2.11296	-2.92553	No_Sign	0.366187	-1.15453	-0.951395	No_Sign	0.393198	-0.958427	-0.92488	No_Sign	0.225903
P38606;P38606-2	P38606;P38606-2	V-type proton ATPase catalytic subunit A	ATP6V1A	No_Sign	0.542701	0.154149	0.644681	No_Sign	0.208539	1.21191	1.43219	No_Sign	0.26696	-1.05776	-1.2343	No_Sign	0.226006
Q14240;Q14240-2;P60842	Q14240;Q14240-2;P60842	Eukaryotic initiation factor 4A-II;Eukaryotic initiation factor 4A-II, N-terminally processed;Eukaryotic initiation factor 4A-I	EIF4A2;EIF4A1	No_Sign	0.0695856	-1.4273	-2.1797	No_Sign	0.978741	0.0231276	0.0272622	Sign	0.0459112	-1.45042	-2.58087	No_Sign	0.226103
Q9P2R3;Q9P2R3-2;Q9P2R3-4	Q9P2R3;Q9P2R3-2;Q9P2R3-4	Rabankyrin-5	ANKFY1	No_Sign	0.252732	-0.524692	-1.23413	No_Sign	0.387331	0.456062	0.90051	Sign	0.0297579	-0.980754	-2.70275	No_Sign	0.227257
Q15365;P57721-2;P57721-3;P57721-5;P57721-4;P57721	Q15365	Poly(rC)-binding protein 1	PCBP1	Sign	0.0217594	-0.808329	-2.86437	No_Sign	0.819696	0.130573	0.237453	No_Sign	0.137314	-0.938903	-1.69673	No_Sign	0.227376
Q96K17-3;Q96K17	Q96K17-3;Q96K17	Transcription factor BTF3 homolog 4	BTF3L4	No_Sign	0.611659	-0.227922	-0.54382	No_Sign	0.0862377	-0.613417	-1.91076	No_Sign	0.428584	0.385495	0.85128	No_Sign	0.22745
Q969V3-2;Q969V3	Q969V3-2;Q969V3	Nicalin	NCLN	Sign	0.00740208	-0.693859	-3.62456	No_Sign	0.919931	-0.0445152	-0.104161	No_Sign	0.15703	-0.649343	-1.6472	No_Sign	0.22774
Q8TD19	Q8TD19	Serine/threonine-protein kinase Nek9	NEK9	No_Sign	0.808032	-0.120328	-0.251229	No_Sign	0.15063	0.6332	1.55344	No_Sign	0.119924	-0.753527	-1.83025	No_Sign	0.228581
P51149	P51149	Ras-related protein Rab-7a	RAB7A	Sign	0.0214672	-1.06016	-2.78197	No_Sign	0.868112	-0.107236	-0.171272	No_Sign	0.146629	-0.952924	-1.6531	No_Sign	0.22933
O15400-2;O15400	O15400-2;O15400	Syntaxin-7	STX7	No_Sign	0.148927	-0.301184	-1.62789	No_Sign	0.288137	0.928441	1.18213	No_Sign	0.176589	-1.22963	-1.55676	No_Sign	0.230389
P07237	P07237	Protein disulfide-isomerase	P4HB	Sign	0.0261327	0.706323	2.74543	No_Sign	0.192068	1.16902	1.48528	No_Sign	0.580647	-0.462694	-0.586236	No_Sign	0.231825
O14744-5;O14744	O14744-5;O14744	Protein arginine N-methyltransferase 5;Protein arginine N-methyltransferase 5, N-terminally processed	PRMT5	No_Sign	0.148396	1.21583	1.73661	No_Sign	0.446585	0.468807	0.797229	No_Sign	0.383025	0.747018	0.93602	No_Sign	0.2326
Q02952-3;Q02952-2;Q02952	Q02952-3;Q02952-2;Q02952	A-kinase anchor protein 12	AKAP12	No_Sign	0.0627763	1.42837	2.12974	No_Sign	0.988514	-0.0125624	-0.0147366	No_Sign	0.0817595	1.44093	2.01615	No_Sign	0.233006
Q93079;Q5QNW6;Q5QNW6-2;P23527	Q93079;Q5QNW6;Q5QNW6-2;P23527	Histone H2B type 1-H;Histone H2B type 2-F;Histone H2B type 1-O	HIST1H2BH;HIST2H2BF;HIST1H2BO	No_Sign	0.0989907	0.705998	2.0903	No_Sign	0.412415	0.327453	0.873828	No_Sign	0.436497	0.378545	0.81974	No_Sign	0.233737
Q9H7D0	Q9H7D0	Dedicator of cytokinesis protein 5	DOCK5	No_Sign	0.277641	0.972546	1.18585	No_Sign	0.60658	-0.301717	-0.533396	No_Sign	0.144238	1.27426	1.8083	No_Sign	0.233954
P98172	P98172	Ephrin-B1	EFNB1	No_Sign	0.161892	-1.16091	-1.66591	No_Sign	0.998671	0.00109019	0.00171816	No_Sign	0.204702	-1.162	-1.39882	No_Sign	0.234203
Q9H2M3-2;Q9H2M3	Q9H2M3-2;Q9H2M3	S-methylmethionine--homocysteine S-methyltransferase BHMT2	BHMT2	No_Sign	0.216122	-0.979999	-1.45069	No_Sign	0.919	-0.049561	-0.104438	No_Sign	0.252641	-0.930438	-1.28305	No_Sign	0.235146
O75347;O75347-2	O75347;O75347-2	Tubulin-specific chaperone A	TBCA	No_Sign	0.692776	0.476591	0.40914	No_Sign	0.112383	1.87654	1.7281	No_Sign	0.224068	-1.39995	-1.33803	No_Sign	0.235831
Q13228-2;Q13228;Q13228-4	Q13228-2;Q13228;Q13228-4	Selenium-binding protein 1	SELENBP1	No_Sign	0.0974632	-0.90352	-1.84942	No_Sign	0.803433	0.147829	0.255091	No_Sign	0.0695115	-1.05135	-2.10118	No_Sign	0.236543
Q6UXI9-2;Q6UXI9-5;Q6UXI9;Q6UXI9-4;Q6UXI9-6;Q6UXI9-3	Q6UXI9-2;Q6UXI9-5;Q6UXI9;Q6UXI9-4;Q6UXI9-6;Q6UXI9-3	Nephronectin	NPNT	No_Sign	0.268318	-0.795899	-1.20016	No_Sign	0.121362	-0.812652	-1.73486	No_Sign	0.976501	0.0167527	0.0314581	No_Sign	0.240782
P24043	P24043	Laminin subunit alpha-2	LAMA2	No_Sign	0.675653	0.473662	0.443605	No_Sign	0.0797445	1.44539	1.93128	No_Sign	0.402838	-0.97173	-0.914759	No_Sign	0.241348
P61981	P61981	14-3-3 protein gamma;14-3-3 protein gamma, N-terminally processed	YWHAG	No_Sign	0.27656	1.24061	1.26533	No_Sign	0.143577	0.868863	1.58571	No_Sign	0.730575	0.371749	0.367525	No_Sign	0.243385
Q08554-2;Q08554	Q08554-2;Q08554	Desmocollin-1	DSC1	No_Sign	0.871716	0.126349	0.166814	No_Sign	0.152022	-0.980896	-1.55043	No_Sign	0.140945	1.10724	1.7236	No_Sign	0.250262
P62249	P62249	40S ribosomal protein S16	RPS16	No_Sign	0.766071	-0.168214	-0.310115	No_Sign	0.121534	-0.831386	-1.68214	No_Sign	0.276863	0.663172	1.18221	No_Sign	0.25041
Q13404-8;Q13404	Q13404-8;Q13404	Ubiquitin-conjugating enzyme E2 variant 1	UBE2V1	No_Sign	0.155837	0.483807	1.65434	No_Sign	0.78791	0.0696026	0.276546	No_Sign	0.239845	0.414204	1.29381	No_Sign	0.250628
P60866;P60866-2	P60866;P60866-2	40S ribosomal protein S20	RPS20	No_Sign	0.412494	1.09454	0.86645	No_Sign	0.104144	1.82368	1.79281	No_Sign	0.52262	-0.729142	-0.686936	No_Sign	0.251498
P56199	P56199	Integrin alpha-1	ITGA1	No_Sign	0.348298	-0.512801	-0.989884	No_Sign	0.329592	0.681477	1.02271	No_Sign	0.0747711	-1.19428	-2.0732	No_Sign	0.252496
P35221;P35221-2;P35221-3	P35221;P35221-2;P35221-3	Catenin alpha-1	CTNNA1	Sign	0.040405	-0.941082	-2.47464	No_Sign	0.971345	-0.0218011	-0.0368582	No_Sign	0.111904	-0.919281	-1.8754	No_Sign	0.253055
P36578	P36578	60S ribosomal protein L4	RPL4	No_Sign	0.0550174	-1.24943	-2.21904	No_Sign	0.866495	0.144403	0.172713	No_Sign	0.100152	-1.39383	-1.91772	No_Sign	0.253547
P63092-3;P63092-2;P63092;P63092-4;Q5JWF2-2;Q5JWF2;P11488;P19087;P09471-2;P09471;A8MTJ3;P38405;P38405-2	P63092-3;P63092-2;P63092;P63092-4;Q5JWF2-2;Q5JWF2;P11488;P19087;P09471-2;P09471;A8MTJ3;P38405;P38405-2	Guanine nucleotide-binding protein G(s) subunit alpha isoforms short;Guanine nucleotide-binding protein G(s) subunit alpha isoforms XLas;Guanine nucleotide-binding protein G(t) subunit alpha-1;Guanine nucleotide-binding protein G(t) subunit alpha-2;Guanine nucleotide-binding protein G(o) subunit alpha;Guanine nucleotide-binding protein G(t) subunit alpha-3;Guanine nucleotide-binding protein G(olf…	GNAS;GNAT1;GNAT2;GNAO1;GNAT3;GNAL	No_Sign	0.0815084	-1.54803	-1.96127	No_Sign	0.803905	-0.221778	-0.254369	No_Sign	0.117242	-1.32626	-1.75555	No_Sign	0.253833
Q99816-2;Q99816	Q99816-2;Q99816	Tumor susceptibility gene 101 protein	TSG101	Sign	0.0346321	-0.927092	-2.60657	No_Sign	0.578348	-0.307688	-0.574188	No_Sign	0.201252	-0.619403	-1.44635	No_Sign	0.254005
P22626	P22626	Heterogeneous nuclear ribonucleoproteins A2/B1	HNRNPA2B1	No_Sign	0.157289	0.2718	1.559	No_Sign	0.167925	0.298215	1.47842	No_Sign	0.8596	-0.0264153	-0.183045	No_Sign	0.254427
Q9H223	Q9H223	EH domain-containing protein 4	EHD4	No_Sign	0.12738	-1.23223	-1.75343	No_Sign	0.673493	0.394051	0.432898	Sign	0.0395667	-1.62628	-2.70021	No_Sign	0.255848
O43390-4;O43390;O43390-2;O60506-2;O60506;O43390-3	O43390-4;O43390;O43390-2;O60506-2;O60506	Heterogeneous nuclear ribonucleoprotein R;Heterogeneous nuclear ribonucleoprotein Q	HNRNPR;SYNCRIP	No_Sign	0.114918	0.281197	1.81264	No_Sign	0.178518	0.354123	1.44792	No_Sign	0.723944	-0.0729262	-0.372341	No_Sign	0.256078
P31944	P31944	Caspase-14;Caspase-14 subunit p17, mature form;Caspase-14 subunit p10, mature form;Caspase-14 subunit p20, intermediate form;Caspase-14 subunit p8, intermediate form	CASP14	No_Sign	0.0862739	-1.05996	-1.96577	No_Sign	0.657404	-0.265406	-0.457785	No_Sign	0.0566399	-0.794552	-2.23068	No_Sign	0.256092
Q01105-2	Q01105-2			No_Sign	0.180344	1.3286	1.45262	No_Sign	0.668046	-0.40392	-0.441545	Sign	0.0457083	1.73252	2.39204	No_Sign	0.256166
Q16891-2;Q16891-4;Q16891;Q16891-3	Q16891-2;Q16891-4;Q16891;Q16891-3	MICOS complex subunit MIC60	IMMT	No_Sign	0.233014	1.0002	1.4831	No_Sign	0.731816	0.175754	0.361739	No_Sign	0.357114	0.82445	0.998189	No_Sign	0.257296
P14625;Q58FF3	P14625	Endoplasmin	HSP90B1	No_Sign	0.0675304	-2.16905	-2.21863	No_Sign	0.904061	-0.162276	-0.123342	No_Sign	0.0727405	-2.00677	-2.25418	No_Sign	0.258912
P62253	P62253	Ubiquitin-conjugating enzyme E2 G1;Ubiquitin-conjugating enzyme E2 G1, N-terminally processed	UBE2G1	No_Sign	0.172691	0.917942	1.56282	No_Sign	0.673947	0.19782	0.432333	No_Sign	0.271495	0.720122	1.22026	No_Sign	0.259239
Q9NVD7;Q9NVD7-2;Q9HBI1	Q9NVD7;Q9NVD7-2	Alpha-parvin	PARVA	No_Sign	0.0896381	-0.440115	-1.97703	No_Sign	0.632725	-0.119484	-0.493906	No_Sign	0.255583	-0.320631	-1.22596	No_Sign	0.259563
P04792	P04792	Heat shock protein beta-1	HSPB1	No_Sign	0.0747883	0.594405	2.01486	No_Sign	0.206394	0.628884	1.36948	No_Sign	0.938449	-0.0344793	-0.0801465	No_Sign	0.260687
P30086	P30086	Phosphatidylethanolamine-binding protein 1;Hippocampal cholinergic neurostimulating peptide	PEBP1	No_Sign	0.0595067	0.557328	2.19503	No_Sign	0.226578	0.518241	1.29449	No_Sign	0.912832	0.0390867	0.114202	No_Sign	0.261944
Q96CT7	Q96CT7	Coiled-coil domain-containing protein 124	CCDC124	No_Sign	0.838963	0.066712	0.20928	No_Sign	0.184104	-0.430647	-1.45059	No_Sign	0.052082	0.497359	2.42249	No_Sign	0.261989
O43765	O43765	Small glutamine-rich tetratricopeptide repeat-containing protein alpha	SGTA	No_Sign	1	0	0	No_Sign	1	0	0	No_Sign	1	0	0	No_Sign	0.26367
P13716;P13716-2	P13716;P13716-2	Delta-aminolevulinic acid dehydratase	ALAD	No_Sign	0.822381	0.235504	0.237121	No_Sign	0.113899	1.33231	1.73488	No_Sign	0.344183	-1.0968	-1.02994	No_Sign	0.264682
Q9HBL0	Q9HBL0	Tensin-1	TNS1	No_Sign	0.345588	-0.320291	-1.02669	No_Sign	0.120512	-0.44261	-1.6886	No_Sign	0.718062	0.122319	0.377985	No_Sign	0.265229
Q8IYB3-2;Q8IYB3	Q8IYB3-2;Q8IYB3	Serine/arginine repetitive matrix protein 1	SRRM1	No_Sign	1	0	0	No_Sign	1	0	0	No_Sign	1	0	0	No_Sign	0.265326
Q9H2G2-2;Q9H2G2	Q9H2G2-2;Q9H2G2	STE20-like serine/threonine-protein kinase	SLK	No_Sign	0.194111	-0.596079	-1.40341	No_Sign	0.554585	0.295822	0.609508	No_Sign	0.0612336	-0.891901	-2.17843	No_Sign	0.265683
P34913	P34913	Bifunctional epoxide hydrolase 2;Cytosolic epoxide hydrolase 2;Lipid-phosphate phosphatase	EPHX2	No_Sign	0.620812	-0.28653	-0.524604	No_Sign	0.215685	0.521472	1.31381	No_Sign	0.192773	-0.808002	-1.50136	No_Sign	0.266196
P53367;P53367-3;P53367-2	P53367;P53367-3;P53367-2	Arfaptin-1	ARFIP1	No_Sign	0.0943897	-0.917557	-1.96284	No_Sign	0.628313	0.377705	0.49972	No_Sign	0.0833905	-1.29526	-2.13893	No_Sign	0.2666
P19105;O14950	P19105;O14950	Myosin regulatory light chain 12A;Myosin regulatory light chain 12B	MYL12A;MYL12B	No_Sign	0.737005	-0.246159	-0.346582	No_Sign	0.236768	1.44206	1.27127	No_Sign	0.148702	-1.68822	-1.64273	No_Sign	0.267344
Q9NT62-2;Q9NT62	Q9NT62-2;Q9NT62	Ubiquitin-like-conjugating enzyme ATG3	ATG3	No_Sign	0.752529	0.120895	0.325506	No_Sign	0.205018	-0.515947	-1.3472	No_Sign	0.112678	0.636842	1.78924	No_Sign	0.267734
P50238	P50238	Cysteine-rich protein 1	CRIP1	No_Sign	0.168412	0.652434	1.53226	No_Sign	0.831667	0.0754197	0.217888	No_Sign	0.18737	0.577014	1.50888	No_Sign	0.270437
Q9UL25	Q9UL25	Ras-related protein Rab-21	RAB21	No_Sign	0.376981	-0.579563	-0.962101	No_Sign	0.0992476	-0.730022	-1.80493	No_Sign	0.802536	0.150459	0.265513	No_Sign	0.270549
Q9Y2U8	Q9Y2U8	Inner nuclear membrane protein Man1	LEMD3	No_Sign	0.959695	0.0265657	0.0530813	No_Sign	0.150068	-0.645308	-1.5619	No_Sign	0.260881	0.671874	1.23686	No_Sign	0.270821
Q6NUK1-2;Q6NUK1	Q6NUK1-2;Q6NUK1	Calcium-binding mitochondrial carrier protein SCaMC-1	SLC25A24	No_Sign	0.19849	0.939239	1.49182	No_Sign	0.332882	0.478823	1.0168	No_Sign	0.515806	0.460415	0.693895	No_Sign	0.273886
Q9UQ80;Q9UQ80-2	Q9UQ80;Q9UQ80-2	Proliferation-associated protein 2G4	PA2G4	No_Sign	0.083497	-1.22655	-1.95329	No_Sign	0.381789	-0.642594	-0.912071	No_Sign	0.398884	-0.583957	-0.891104	No_Sign	0.274574
P61081	P61081	NEDD8-conjugating enzyme Ubc12	UBE2M	No_Sign	0.0633167	-1.18555	-2.1953	No_Sign	0.639716	-0.334174	-0.481329	No_Sign	0.135085	-0.851381	-1.7184	No_Sign	0.27708
O60762	O60762	Dolichol-phosphate mannosyltransferase subunit 1	DPM1	No_Sign	0.200232	-0.546677	-1.38644	No_Sign	0.602472	0.23166	0.536724	Sign	0.0436917	-0.778337	-2.3932	No_Sign	0.281458
Q13418-2;Q13418;Q13418-3	Q13418-2;Q13418;Q13418-3	Integrin-linked protein kinase	ILK	Sign	0.0159665	-1.03166	-2.97217	No_Sign	0.674648	0.39103	0.440133	No_Sign	0.152711	-1.42269	-1.66108	No_Sign	0.281478
P40926;P40926-2	P40926;P40926-2	Malate dehydrogenase, mitochondrial	MDH2	Sign	0.0495	-0.937323	-2.34457	No_Sign	0.929056	0.0590071	0.0914497	No_Sign	0.118523	-0.99633	-1.83922	No_Sign	0.281867
Q9UJU6;Q9UJU6-5	Q9UJU6;Q9UJU6-5	Drebrin-like protein	DBNL	No_Sign	0.219086	0.614935	1.40093	No_Sign	0.735455	-0.145737	-0.349064	No_Sign	0.184674	0.760672	1.46647	No_Sign	0.282585
P07305;P07305-2	P07305	Histone H1.0;Histone H1.0, N-terminally processed	H1F0	Sign	0.0291739	-1.07805	-2.59103	No_Sign	0.575904	-0.382168	-0.5818	No_Sign	0.292678	-0.695885	-1.14344	No_Sign	0.284081
P50213-2;P50213	P50213-2;P50213	Isocitrate dehydrogenase [NAD] subunit alpha, mitochondrial	IDH3A	No_Sign	0.757146	-0.21123	-0.3212	No_Sign	0.19108	0.718885	1.40381	No_Sign	0.162884	-0.930115	-1.64465	No_Sign	0.284093
P46939;P46939-2;P46939-4;P46939-3	P46939;P46939-2;P46939-4	Utrophin	UTRN	Sign	0.0373481	-1.65596	-2.56167	No_Sign	0.70076	-0.406456	-0.395879	No_Sign	0.191845	-1.24951	-1.48714	No_Sign	0.288083
P16615-5;P16615-2;P16615-3;P16615-4;P16615;O14983-3;O14983-2;O14983	P16615-5;P16615-2;P16615-3;P16615-4;P16615;O14983-3;O14983-2;O14983	Sarcoplasmic/endoplasmic reticulum calcium ATPase 2;Sarcoplasmic/endoplasmic reticulum calcium ATPase 1	ATP2A2;ATP2A1	No_Sign	0.242009	-0.59297	-1.33551	No_Sign	0.36539	-0.260195	-0.944258	No_Sign	0.480366	-0.332775	-0.772336	No_Sign	0.288366
Q15149-4	Q15149-4	Plectin	PLEC	No_Sign	0.111697	-0.290971	-1.77115	No_Sign	0.555537	-0.0985762	-0.608119	No_Sign	0.238145	-0.192394	-1.28357	No_Sign	0.289122
P00439	P00439	Phenylalanine-4-hydroxylase	PAH	No_Sign	0.300106	0.936813	1.16748	No_Sign	0.151006	0.801553	1.54488	No_Sign	0.873855	0.13526	0.167757	No_Sign	0.289807
P41226	P41226	Ubiquitin-like modifier-activating enzyme 7	UBA7	No_Sign	0.15978	0.677383	1.5429	No_Sign	0.354259	0.356073	0.976534	No_Sign	0.3939	0.321309	0.932806	No_Sign	0.291149
P32969	P32969	60S ribosomal protein L9	RPL9	No_Sign	0.313695	1.17405	1.15114	No_Sign	0.151891	0.957194	1.55182	No_Sign	0.846981	0.216852	0.204144	No_Sign	0.291588
Q9NVM1	Q9NVM1	Protein eva-1 homolog B	EVA1B	No_Sign	0.31293	-1.05175	-1.11649	No_Sign	0.150099	-1.23742	-1.56081	No_Sign	0.86151	0.185669	0.181687	No_Sign	0.29312
Q2QL34-2;Q2QL34	Q2QL34-2;Q2QL34	Mpv17-like protein	MPV17L	No_Sign	1	0	0	No_Sign	0.496462	-0.380184	-0.707446	No_Sign	0.120952	0.937334	1.73578	No_Sign	0.29453
O00764-3;O00764-2;O00764	O00764-3;O00764-2;O00764	Pyridoxal kinase	PDXK	No_Sign	0.182211	0.429507	1.45463	No_Sign	0.193882	0.575938	1.40957	No_Sign	1	0	0	No_Sign	0.294988
Q01433-2	Q01433-2			No_Sign	1	0	0	No_Sign	0.176798	-0.72792	-1.46281	No_Sign	0.271024	0.686243	1.18813	No_Sign	0.295671
P55795	P55795	Heterogeneous nuclear ribonucleoprotein H2	HNRNPH2	No_Sign	0.201435	0.827818	1.3852	No_Sign	0.220211	0.660343	1.31711	No_Sign	1	0	0	No_Sign	0.296129
Q06830;Q13162	Q06830	Peroxiredoxin-1	PRDX1	No_Sign	0.327534	1.31557	1.06773	No_Sign	0.140113	1.54785	1.59051	No_Sign	0.855541	-0.232281	-0.190631	No_Sign	0.29643
P02511	P02511	Alpha-crystallin B chain	CRYAB	No_Sign	0.565699	0.527077	0.596335	No_Sign	0.13995	1.26587	1.63172	No_Sign	0.286002	-0.738792	-1.18924	No_Sign	0.297486
Q9NPH2-2;Q9NPH2-3;Q9NPH2	Q9NPH2-2;Q9NPH2-3;Q9NPH2	Inositol-3-phosphate synthase 1	ISYNA1	No_Sign	0.434267	0.366774	0.8865	No_Sign	0.438536	-0.258186	-0.828771	No_Sign	0.256769	0.62496	1.25182	No_Sign	0.297962
Q92522	Q92522	Histone H1x	H1FX	No_Sign	0.188751	-1.23835	-1.44627	No_Sign	0.201541	-1.28299	-1.37136	No_Sign	0.938862	0.0446417	0.0792469	No_Sign	0.299179
O95428-6;O95428-5;O95428;O95428-2;O95428-4	O95428-6;O95428-5;O95428;O95428-2;O95428-4	Papilin	PAPLN	No_Sign	0.228458	0.95005	1.34359	No_Sign	0.581309	0.263158	0.571585	No_Sign	0.333079	0.686892	1.10402	No_Sign	0.299374
Q6P179-4;Q6P179-2;Q6P179-3;Q6P179	Q6P179-4;Q6P179-2;Q6P179-3;Q6P179	Endoplasmic reticulum aminopeptidase 2	ERAP2	No_Sign	0.487875	0.309079	0.724722	No_Sign	0.13742	0.61619	1.61531	No_Sign	0.412747	-0.307111	-0.87931	No_Sign	0.300098
P50440-2;P50440;P50440-3	P50440-2;P50440;P50440-3	Glycine amidinotransferase, mitochondrial	GATM	No_Sign	0.38331	-0.655136	-0.956659	No_Sign	0.160089	-1.04178	-1.54701	No_Sign	0.657111	0.386639	0.462324	No_Sign	0.30093
P00558;P00558-2;P07205	P00558;P00558-2	Phosphoglycerate kinase 1	PGK1	No_Sign	0.263313	-1.18693	-1.22177	No_Sign	0.192474	-1.39378	-1.46186	No_Sign	0.457942	0.206844	0.805767	No_Sign	0.302915
Q562R1	Q562R1	Beta-actin-like protein 2	ACTBL2	No_Sign	0.557686	-0.430034	-0.61212	No_Sign	0.292164	0.703293	1.10704	No_Sign	0.124835	-1.13333	-1.76187	No_Sign	0.304345
P49189;P49189-2	P49189;P49189-2	4-trimethylaminobutyraldehyde dehydrogenase	ALDH9A1	No_Sign	0.0582664	-1.69881	-2.20162	No_Sign	0.996779	0.00482907	0.00414217	No_Sign	0.134582	-1.70364	-1.72218	No_Sign	0.305305
P05062	P05062	Fructose-bisphosphate aldolase B	ALDOB	No_Sign	0.916489	0.125449	0.10972	No_Sign	0.191049	1.73217	1.42378	No_Sign	0.291469	-1.60672	-1.13165	No_Sign	0.305776
P17927;Q2VPA4-2;Q2VPA4-3;Q2VPA4	P17927	Complement receptor type 1	CR1	No_Sign	0.319927	-0.556138	-1.06293	No_Sign	0.38279	0.742755	0.914558	No_Sign	0.106002	-1.29889	-1.90838	No_Sign	0.305878
Q9NZB2-4;Q9NZB2;Q9NZB2-6	Q9NZB2-4;Q9NZB2;Q9NZB2-6	Constitutive coactivator of PPAR-gamma-like protein 1	FAM120A	No_Sign	0.232106	0.27768	1.31318	No_Sign	0.238321	0.952093	1.31255	No_Sign	0.377676	-0.674413	-0.966609	No_Sign	0.305969
P07741-2;P07741	P07741-2;P07741	Adenine phosphoribosyltransferase	APRT	No_Sign	0.329828	0.227732	1.03202	No_Sign	0.239853	0.870624	1.31234	No_Sign	0.369208	-0.642892	-0.978041	No_Sign	0.305971
Q14764	Q14764	Major vault protein	MVP	No_Sign	0.0573215	-1.0557	-2.19765	No_Sign	0.806755	0.206166	0.252427	No_Sign	0.135912	-1.26187	-1.72262	No_Sign	0.306818
P53420	P53420	Collagen alpha-4(IV) chain	COL4A4	No_Sign	0.13735	-0.493672	-1.63142	No_Sign	0.278372	-0.358028	-1.1409	No_Sign	0.629381	-0.135644	-0.502222	No_Sign	0.307341
Q9UID3-2;Q9UID3	Q9UID3-2;Q9UID3	Vacuolar protein sorting-associated protein 51 homolog	VPS51	No_Sign	0.281147	0.723141	1.21457	No_Sign	0.859172	-0.0779531	-0.181861	No_Sign	0.247768	0.801094	1.29974	No_Sign	0.3093
Q14192;Q14192-2	Q14192	Four and a half LIM domains protein 2	FHL2	No_Sign	0.0591211	-1.22038	-2.17051	No_Sign	0.389087	-0.70748	-0.900426	No_Sign	0.472943	-0.512899	-0.759843	No_Sign	0.31024
O75396	O75396	Vesicle-trafficking protein SEC22b	SEC22B	No_Sign	0.641546	-0.223859	-0.486768	No_Sign	0.290216	1.10356	1.13735	No_Sign	0.186172	-1.32742	-1.52238	No_Sign	0.311626
Q8WYN0-3	Q8WYN0-3			No_Sign	0.420916	0.346291	0.848443	No_Sign	0.188065	0.786572	1.43144	No_Sign	0.447549	-0.440281	-0.800356	No_Sign	0.312348
Q9NX46	Q9NX46	Poly(ADP-ribose) glycohydrolase ARH3	ADPRHL2	No_Sign	1	0	0	No_Sign	0.821685	-0.0965964	-0.23095	No_Sign	0.120927	0.719794	1.77802	No_Sign	0.312666
P06241-3;P06241-2;P06241;P06239;P12931;P06239-3;P12931-2	P06241-3;P06241-2;P06241	Tyrosine-protein kinase Fyn	FYN	No_Sign	0.210043	-0.842155	-1.35485	No_Sign	0.511326	0.592751	0.680875	No_Sign	0.09586	-1.43491	-1.9367	No_Sign	0.312855
Q04941	Q04941	Proteolipid protein 2	PLP2	No_Sign	0.247207	-0.392054	-1.26423	No_Sign	0.191473	-0.37784	-1.39193	No_Sign	0.964012	-0.0142142	-0.0469309	No_Sign	0.313634
P31948-3;P31948;P31948-2	P31948-3;P31948	Stress-induced-phosphoprotein 1	STIP1	No_Sign	0.853135	-0.0735604	-0.190568	No_Sign	0.227784	0.5668	1.27906	No_Sign	0.148857	-0.64036	-1.59771	No_Sign	0.314101
P49585;Q9Y5K3-2;Q9Y5K3-4;Q9Y5K3-3;Q9Y5K3	P49585;Q9Y5K3-2;Q9Y5K3-4;Q9Y5K3-3;Q9Y5K3	Choline-phosphate cytidylyltransferase A;Choline-phosphate cytidylyltransferase B	PCYT1A;PCYT1B	No_Sign	0.804722	-0.127325	-0.260581	No_Sign	0.14516	-0.632118	-1.58259	No_Sign	0.375643	0.504792	0.955055	No_Sign	0.314796
Q0VGL1	Q0VGL1	Ragulator complex protein LAMTOR4;Ragulator complex protein LAMTOR4, N-terminally processed	LAMTOR4	No_Sign	0.247386	0.675552	1.25353	No_Sign	0.983683	-0.0080979	-0.0211847	No_Sign	1	0	0	No_Sign	0.315042
P30457;P30453;P30450;P18462;P30456;P16190;P30512;P16189	P30457;P30453;P30450;P18462;P30456;P16190;P30512;P16189	HLA class I histocompatibility antigen, A-66 alpha chain;HLA class I histocompatibility antigen, A-34 alpha chain;HLA class I histocompatibility antigen, A-26 alpha chain;HLA class I histocompatibility antigen, A-25 alpha chain;HLA class I histocompatibility antigen, A-43 alpha chain;HLA class I histocompatibility antigen, A-33 alpha chain;HLA class I histocompatibility antigen, A-29 alpha chain;…	HLA-A	No_Sign	0.780008	-0.0856853	-0.287818	No_Sign	0.183106	-0.481342	-1.42137	No_Sign	0.217333	0.395657	1.3394	No_Sign	0.31609
P11171-4;P11171-3;P11171-7;P11171-2;P11171	P11171-4;P11171-3;P11171-7;P11171-2;P11171	Protein 4.1	EPB41	No_Sign	0.470011	0.513359	0.77462	No_Sign	0.118471	0.798626	1.69463	No_Sign	1	0	0	No_Sign	0.317583
Q16186	Q16186	Proteasomal ubiquitin receptor ADRM1	ADRM1	No_Sign	0.261449	-0.61861	-1.22566	No_Sign	0.192021	-0.778866	-1.41159	No_Sign	0.589348	0.160256	0.565627	No_Sign	0.318383
Q9NZN3;Q9NZN3-2	Q9NZN3	EH domain-containing protein 3	EHD3	No_Sign	0.183475	-0.774291	-1.44907	No_Sign	0.941568	0.0374283	0.0750345	No_Sign	0.131286	-0.81172	-1.71645	No_Sign	0.320712
O14964-2;O14964	O14964-2;O14964	Hepatocyte growth factor-regulated tyrosine kinase substrate	HGS	No_Sign	0.282332	-0.871462	-1.21361	No_Sign	0.280706	-0.480186	-1.1359	No_Sign	0.599258	-0.391276	-0.569653	No_Sign	0.320801
P46459-2;P46459	P46459-2;P46459	Vesicle-fusing ATPase	NSF	No_Sign	0.173918	-0.704986	-1.48411	No_Sign	0.390096	-0.357894	-0.903898	No_Sign	0.386507	-0.347091	-0.949749	No_Sign	0.321269
P46821	P46821	Microtubule-associated protein 1B;MAP1B heavy chain;MAP1 light chain LC1	MAP1B	No_Sign	0.291211	1.38858	1.20414	No_Sign	0.542447	0.400785	0.628597	No_Sign	0.433029	0.987793	0.870662	No_Sign	0.321805
P43243;P43243-2	P43243	Matrin-3	MATR3	No_Sign	0.449937	-0.1462	-0.79629	No_Sign	0.170786	-0.286571	-1.49066	No_Sign	0.240095	0.140371	1.26908	No_Sign	0.322004
Q7L576;Q7L576-3;Q7L576-2;Q96F07-2;Q96F07	Q7L576	Cytoplasmic FMR1-interacting protein 1	CYFIP1	No_Sign	0.283302	-1.17434	-1.16631	No_Sign	0.184936	-1.46985	-1.4258	No_Sign	0.80118	0.295504	0.26075	No_Sign	0.322354
Q16762	Q16762	Thiosulfate sulfurtransferase	TST	No_Sign	0.841679	0.163768	0.213655	No_Sign	0.0534531	0.733906	2.16787	No_Sign	0.494331	-0.570137	-0.76124	No_Sign	0.323714
P31939-2;P31939	P31939-2;P31939	Bifunctional purine biosynthesis protein PURH;Phosphoribosylaminoimidazolecarboxamide formyltransferase;IMP cyclohydrolase	ATIC	No_Sign	0.302447	0.551683	1.11657	No_Sign	0.173143	0.631867	1.45721	No_Sign	1	0	0	No_Sign	0.324071
Q9UKY7-2;Q9UKY7	Q9UKY7-2;Q9UKY7	Protein CDV3 homolog	CDV3	No_Sign	0.260165	0.756125	1.23753	No_Sign	0.252782	0.500035	1.22419	No_Sign	1	0	0	No_Sign	0.325004
P68871	P68871	Hemoglobin subunit beta;LVV-hemorphin-7;Spinorphin	HBB	No_Sign	0.815932	-0.120882	-0.239877	No_Sign	0.223672	0.599637	1.29734	No_Sign	0.125409	-0.720519	-1.76382	No_Sign	0.325347
P22695	P22695	Cytochrome b-c1 complex subunit 2, mitochondrial	UQCRC2	No_Sign	0.227991	-1.2324	-1.36594	No_Sign	0.711875	-0.252891	-0.379188	No_Sign	0.328559	-0.97951	-1.07623	No_Sign	0.325954
Q7Z5L9-2;Q7Z5L9	Q7Z5L9-2;Q7Z5L9	Interferon regulatory factor 2-binding protein 2	IRF2BP2	No_Sign	0.850737	-0.100169	-0.193836	No_Sign	0.203461	-0.859062	-1.35303	No_Sign	0.185022	0.758893	1.45969	No_Sign	0.326477
Q02878	Q02878	60S ribosomal protein L6	RPL6	No_Sign	0.262218	-0.834178	-1.21422	No_Sign	0.687324	0.256723	0.413308	No_Sign	0.146316	-1.0909	-1.64622	No_Sign	0.326506
P10412	P10412	Histone H1.4	HIST1H1E	No_Sign	0.254932	-0.755958	-1.29307	No_Sign	0.710487	0.220032	0.384858	No_Sign	0.21412	-0.97599	-1.3592	No_Sign	0.327324
O14787-2;Q92973-3;Q92973-2;Q92973	O14787-2;Q92973-3;Q92973-2;Q92973	Transportin-1	TNPO1	No_Sign	0.99503	-0.00408963	-0.00669254	No_Sign	0.0543432	0.525917	2.16726	No_Sign	0.444534	-0.530007	-0.857759	No_Sign	0.32755
Q9TQE0;P13761	Q9TQE0;P13761	HLA class II histocompatibility antigen, DRB1-9 beta chain;HLA class II histocompatibility antigen, DRB1-7 beta chain	HLA-DRB1	No_Sign	0.902366	-0.128788	-0.131702	No_Sign	0.107864	-0.992109	-1.80433	No_Sign	0.452158	0.863321	0.821588	No_Sign	0.33139
P04632	P04632	Calpain small subunit 1	CAPNS1	No_Sign	1	0	0	No_Sign	1	0	0	No_Sign	1	0	0	No_Sign	0.331586
Q6JBY9	Q6JBY9	CapZ-interacting protein	RCSD1	No_Sign	0.451329	0.537532	0.821734	No_Sign	0.454429	-0.333723	-0.775839	No_Sign	0.24621	0.871255	1.32399	No_Sign	0.33205
P05026-2;P05026	P05026-2;P05026	Sodium/potassium-transporting ATPase subunit beta-1	ATP1B1	No_Sign	0.978128	-0.0299304	-0.0296983	Sign	0.00193025	-0.771507	-4.16837	No_Sign	0.514655	0.741577	0.733026	No_Sign	0.33294
O60814;P57053;P06899;Q6DRA6;Q6DN03	O60814;P57053;P06899	Histone H2B type 1-K;Histone H2B type F-S;Histone H2B type 1-J	HIST1H2BK;H2BFS;HIST1H2BJ	No_Sign	0.508736	0.451186	0.720318	No_Sign	0.38011	-0.376186	-0.91767	No_Sign	0.262141	0.827372	1.26774	No_Sign	0.334442
O00161-2;O00161	O00161-2;O00161	Synaptosomal-associated protein 23	SNAP23	No_Sign	0.348104	0.503171	1.00414	No_Sign	0.535708	-0.279179	-0.639331	No_Sign	0.150327	0.78235	1.63967	No_Sign	0.335731
P35580;P35580-5;P35580-2;P35580-3;P35580-4	P35580;P35580-5;P35580-2;P35580-3;P35580-4	Myosin-10	MYH10	No_Sign	0.239175	-1.25332	-1.33013	No_Sign	0.913081	-0.0824149	-0.111838	No_Sign	0.280882	-1.17091	-1.18996	No_Sign	0.336255
Q8WVV4;Q8WVV4-1	Q8WVV4;Q8WVV4-1	Protein POF1B	POF1B	No_Sign	0.250277	1.03908	1.28967	No_Sign	0.44876	0.421111	0.786193	No_Sign	1	0	0	No_Sign	0.337099
P61247	P61247	40S ribosomal protein S3a	RPS3A	Sign	0.045305	-1.06823	-2.37424	No_Sign	0.911151	0.0945948	0.115093	No_Sign	0.16703	-1.16283	-1.58672	No_Sign	0.337404
Q96G03;Q96G03-2	Q96G03	Phosphoglucomutase-2	PGM2	No_Sign	0.935128	0.0638707	0.0859217	No_Sign	0.128196	0.783201	1.64592	No_Sign	0.380681	-0.71933	-0.970144	No_Sign	0.337588
P06756-3;P06756-2;P06756	P06756-3;P06756-2;P06756	Integrin alpha-V;Integrin alpha-V heavy chain;Integrin alpha-V light chain	ITGAV	No_Sign	0.229361	0.957508	1.31158	No_Sign	0.235579	0.806898	1.25487	No_Sign	0.834343	0.15061	0.217948	No_Sign	0.338036
P35237	P35237	Serpin B6	SERPINB6	No_Sign	0.792355	-0.222412	-0.273638	No_Sign	0.226672	0.867846	1.28115	No_Sign	0.204125	-1.09026	-1.43085	No_Sign	0.339473
Q3KQU3-2;Q3KQU3-4;Q3KQU3	Q3KQU3-2;Q3KQU3-4;Q3KQU3	MAP7 domain-containing protein 1	MAP7D1	No_Sign	0.411343	0.510789	0.870603	No_Sign	0.150968	0.683445	1.57992	No_Sign	1	0	0	No_Sign	0.339554
P61088;Q5JXB2	P61088;Q5JXB2	Ubiquitin-conjugating enzyme E2 N;Putative ubiquitin-conjugating enzyme E2 N-like	UBE2N;UBE2NL	No_Sign	0.707697	-0.30553	-0.388367	No_Sign	0.255662	0.753469	1.22214	No_Sign	0.149171	-1.059	-1.7586	No_Sign	0.339773
Q92947	Q92947	Glutaryl-CoA dehydrogenase, mitochondrial	GCDH	No_Sign	0.273905	-0.605307	-1.28427	No_Sign	0.601154	0.312174	0.552886	No_Sign	0.229236	-0.917481	-1.30209	No_Sign	0.340865
P83731	P83731	60S ribosomal protein L24	RPL24	No_Sign	0.143872	-0.74699	-1.654	No_Sign	0.524453	-0.297808	-0.659414	No_Sign	0.395027	-0.449182	-0.902146	No_Sign	0.34105
P21980-2;P21980;P21980-3	P21980-2;P21980;P21980-3	Protein-glutamine gamma-glutamyltransferase 2	TGM2	No_Sign	0.101927	1.05557	1.84236	No_Sign	0.763401	0.210263	0.309573	No_Sign	0.243673	0.845302	1.25878	No_Sign	0.341059
P48059;P48059-4;P48059-2;P48059-5;P48059-3	P48059;P48059-4;P48059-2;P48059-5;P48059-3	LIM and senescent cell antigen-like-containing domain protein 1	LIMS1	No_Sign	0.294953	0.557582	1.12897	No_Sign	0.505722	-0.416832	-0.693929	No_Sign	0.15886	0.974414	1.55409	No_Sign	0.34143
O75367-2;O75367-3;O75367	O75367-2;O75367-3;O75367	Core histone macro-H2A.1	H2AFY	No_Sign	0.370882	-0.994038	-1.02755	No_Sign	0.361861	-0.345569	-0.952065	No_Sign	0.545578	-0.648468	-0.668451	No_Sign	0.341833
P62424	P62424	60S ribosomal protein L7a	RPL7A	No_Sign	0.357435	-0.960136	-1.00477	No_Sign	0.576732	0.446966	0.576051	No_Sign	0.207408	-1.4071	-1.41362	No_Sign	0.341986
P30041	P30041	Peroxiredoxin-6	PRDX6	No_Sign	0.117417	-1.66709	-1.79894	No_Sign	0.940137	-0.087409	-0.076882	No_Sign	0.0724156	-1.57968	-2.18517	No_Sign	0.342474
Q96GQ5	Q96GQ5	RUS1 family protein C16orf58	C16orf58	No_Sign	0.289001	0.859997	1.17866	No_Sign	0.701006	-0.256991	-0.395893	No_Sign	0.214965	1.11699	1.36847	No_Sign	0.343036
Q15058	Q15058	Kinesin-like protein KIF14	KIF14	No_Sign	0.114022	2.63621	1.81998	No_Sign	0.936013	-0.158438	-0.082138	No_Sign	0.0880438	2.79464	2.06331	No_Sign	0.343903
P00387-2;P00387;P00387-3	P00387-2;P00387;P00387-3	NADH-cytochrome b5 reductase 3;NADH-cytochrome b5 reductase 3 membrane-bound form;NADH-cytochrome b5 reductase 3 soluble form	CYB5R3	No_Sign	0.312841	-1.07827	-1.13021	No_Sign	0.344888	-0.495082	-0.998133	No_Sign	0.5471	-0.583185	-0.666733	No_Sign	0.345522
O00170	O00170	AH receptor-interacting protein	AIP	No_Sign	0.3954	0.546944	0.930655	No_Sign	0.190304	0.841848	1.4318	No_Sign	0.695929	-0.294903	-0.406207	No_Sign	0.347437
P07099	P07099	Epoxide hydrolase 1	EPHX1	No_Sign	0.902627	0.0611132	0.127873	No_Sign	0.189315	0.615524	1.41055	No_Sign	0.32797	-0.554411	-1.05265	No_Sign	0.347936
Q9UI14	Q9UI14	Prenylated Rab acceptor protein 1	RABAC1	No_Sign	1	0	0	No_Sign	1	0	0	No_Sign	1	0	0	No_Sign	0.349274
P40227-2;P40227	P40227-2;P40227	T-complex protein 1 subunit zeta	CCT6A	No_Sign	1	0	0	No_Sign	0.872365	-0.0751038	-0.165442	No_Sign	0.193608	0.68432	1.4192	No_Sign	0.349583
P09382	P09382	Galectin-1	LGALS1	No_Sign	0.521564	-0.518406	-0.676634	No_Sign	0.207746	-1.42643	-1.33947	No_Sign	0.291709	0.90802	1.16578	No_Sign	0.350567
P62328	P62328	Thymosin beta-4;Hematopoietic system regulatory peptide	TMSB4X	No_Sign	0.324723	1.1771	1.10753	No_Sign	0.953842	0.037388	0.0592185	No_Sign	0.336396	1.13971	1.08306	No_Sign	0.350727
O00186	O00186	Syntaxin-binding protein 3	STXBP3	No_Sign	0.291352	-1.09712	-1.15052	No_Sign	0.512075	0.82372	0.677765	No_Sign	0.0548652	-1.92084	-2.43677	No_Sign	0.352598
P14866-2;P14866	P14866-2;P14866	Heterogeneous nuclear ribonucleoprotein L	HNRNPL	No_Sign	0.0904393	-1.00399	-1.94105	No_Sign	0.867506	0.135698	0.171249	No_Sign	0.133506	-1.13969	-1.74299	No_Sign	0.352686
Q9Y342	Q9Y342	Plasmolipin	PLLP	No_Sign	0.164716	-0.851985	-1.51947	No_Sign	0.615709	-0.269235	-0.525389	No_Sign	0.114183	-0.58275	-1.9434	No_Sign	0.355679
Q96QG7	Q96QG7	Myotubularin-related protein 9	MTMR9	No_Sign	1	0	0	No_Sign	1	0	0	No_Sign	1	0	0	No_Sign	0.35582
P36969-2;P36969	P36969-2;P36969	Phospholipid hydroperoxide glutathione peroxidase, mitochondrial	GPX4	No_Sign	0.177922	-0.927199	-1.48868	No_Sign	0.631591	-0.273462	-0.493189	No_Sign	0.307883	-0.653737	-1.10743	No_Sign	0.356373
Q15828	Q15828	Cystatin-M	CST6	No_Sign	0.14097	0.926498	1.64853	No_Sign	0.709758	0.224148	0.382696	No_Sign	0.286688	0.70235	1.14422	No_Sign	0.356681
P01834;P0DOX7	P01834;P0DOX7	Ig kappa chain C region	IGKC	No_Sign	0.861673	-0.156204	-0.183467	No_Sign	0.249648	1.03718	1.23948	No_Sign	0.28512	-1.19338	-1.15202	No_Sign	0.357029
P08603;P08603-2	P08603;P08603-2	Complement factor H	CFH	No_Sign	0.0548939	-1.53432	-2.2844	No_Sign	0.755242	-0.339271	-0.320719	No_Sign	0.2229	-1.19505	-1.36951	No_Sign	0.357108
P61956-2;P61956;Q6EEV6;P55854;P55854-2	P61956-2;P61956;Q6EEV6;P55854;P55854-2	Small ubiquitin-related modifier 2;Small ubiquitin-related modifier 4;Small ubiquitin-related modifier 3	SUMO2;SUMO4;SUMO3	No_Sign	0.138519	-0.917538	-1.62574	No_Sign	0.933753	-0.0530664	-0.0850487	No_Sign	0.134519	-0.864472	-1.66483	No_Sign	0.358225
Q9NQG5	Q9NQG5	Regulation of nuclear pre-mRNA domain-containing protein 1B	RPRD1B	No_Sign	0.216152	-0.538435	-1.33233	No_Sign	0.740082	0.147053	0.340259	No_Sign	0.119621	-0.685488	-1.74445	No_Sign	0.358324
P63267;P68032;P62736;P68133;P63267-2	P63267;P68032;P62736;P68133;P63267-2	Actin, gamma-enteric smooth muscle;Actin, alpha cardiac muscle 1;Actin, aortic smooth muscle;Actin, alpha skeletal muscle	ACTG2;ACTC1;ACTA2;ACTA1	No_Sign	0.222985	-1.37283	-1.31548	No_Sign	0.620167	0.666464	0.512197	No_Sign	0.145835	-2.0393	-1.61409	No_Sign	0.358722
Q9NUL5-3;Q9NUL5-4;Q9NUL5	Q9NUL5-3;Q9NUL5-4;Q9NUL5	UPF0515 protein C19orf66	C19orf66	No_Sign	0.0812674	-0.759497	-1.96454	No_Sign	0.570116	-0.293847	-0.586502	No_Sign	0.318716	-0.46565	-1.06937	No_Sign	0.358985
P62888	P62888	60S ribosomal protein L30	RPL30	No_Sign	0.306985	-0.826412	-1.14771	No_Sign	0.267606	-0.524749	-1.16776	No_Sign	0.691087	-0.301664	-0.424627	No_Sign	0.359283
Q9H4M9	Q9H4M9	EH domain-containing protein 1	EHD1	No_Sign	0.10111	-0.903684	-1.86001	No_Sign	0.946159	0.0471527	0.0691668	No_Sign	0.129893	-0.950836	-1.74533	No_Sign	0.361182
Q96CN7	Q96CN7	Isochorismatase domain-containing protein 1	ISOC1	No_Sign	0.477969	-0.647013	-0.761797	No_Sign	0.46912	0.379158	0.757888	No_Sign	0.25151	-1.02617	-1.36914	No_Sign	0.361187
Q13838;Q13838-2;O00148;O00148-3;O00148-2	Q13838;Q13838-2;O00148	Spliceosome RNA helicase DDX39B;ATP-dependent RNA helicase DDX39A	DDX39B;DDX39A	No_Sign	0.317267	-0.976735	-1.09794	No_Sign	0.696294	0.299521	0.401357	No_Sign	0.219985	-1.27626	-1.36355	No_Sign	0.362105
P55008	P55008	Allograft inflammatory factor 1	AIF1	No_Sign	0.54628	0.34517	0.648291	No_Sign	0.368997	-0.352038	-0.937866	No_Sign	0.254094	0.697208	1.28564	No_Sign	0.362891
P69905	P69905	Hemoglobin subunit alpha	HBA1	No_Sign	0.605513	0.369832	0.538634	No_Sign	0.155461	0.824581	1.5494	No_Sign	0.458403	-0.454749	-0.809873	No_Sign	0.364196
P07911-2;P07911-4;P07911;P07911-5	P07911-2;P07911-4;P07911;P07911-5	Uromodulin;Uromodulin, secreted form	UMOD	No_Sign	0.152715	1.89496	1.58063	No_Sign	0.995555	-0.00765267	-0.00570698	No_Sign	0.072027	1.90261	2.08291	No_Sign	0.364987
Q9NZM1-2;Q9NZM1-6;Q9NZM1-3;Q9NZM1;Q9NZM1-5;Q9NZM1-8;Q9NZM1-7	Q9NZM1-2;Q9NZM1-6;Q9NZM1-3;Q9NZM1;Q9NZM1-5	Myoferlin	MYOF	No_Sign	0.104039	-0.735304	-1.84086	No_Sign	0.889165	0.0826856	0.14288	No_Sign	0.132226	-0.81799	-1.73726	No_Sign	0.365067
O94874-3;O94874	O94874-3;O94874	E3 UFM1-protein ligase 1	UFL1	No_Sign	0.0862409	-0.589523	-1.927	No_Sign	0.364963	-0.411168	-0.953441	No_Sign	0.669641	-0.178355	-0.444654	No_Sign	0.365967
Q9H9B4	Q9H9B4	Sideroflexin-1	SFXN1	No_Sign	0.285562	0.727728	1.18832	No_Sign	1	0	0	No_Sign	0.24375	0.862313	1.28122	No_Sign	0.370316
P84103-2;P84103	P84103-2;P84103	Serine/arginine-rich splicing factor 3	SRSF3	No_Sign	0.319446	-0.917872	-1.13054	No_Sign	0.447698	-0.357278	-0.787616	No_Sign	0.526788	-0.560594	-0.690426	No_Sign	0.370425
P55327-2;P55327-4;P55327;P55327-7;P55327-5;P55327-6;P55327-3	P55327-2;P55327-4;P55327;P55327-7;P55327-5;P55327-6;P55327-3	Tumor protein D52	TPD52	No_Sign	0.139329	1.01113	1.62182	No_Sign	0.862196	0.121243	0.17769	No_Sign	0.169957	0.889886	1.50825	No_Sign	0.370641
O15126	O15126	Secretory carrier-associated membrane protein 1	SCAMP1	No_Sign	0.222907	-0.632238	-1.34678	No_Sign	1	0	0	No_Sign	0.393777	-0.403634	-0.928951	No_Sign	0.370664
P62269	P62269	40S ribosomal protein S18	RPS18	No_Sign	1	0	0	No_Sign	0.259755	-0.570964	-1.20081	No_Sign	0.247822	0.528174	1.27612	No_Sign	0.370922
Q9Y305-3;Q9Y305-2;Q9Y305;Q9Y305-4	Q9Y305-3;Q9Y305-2;Q9Y305;Q9Y305-4	Acyl-coenzyme A thioesterase 9, mitochondrial	ACOT9	No_Sign	0.315578	0.85352	1.12443	No_Sign	0.608599	0.225246	0.527969	No_Sign	0.433429	0.628274	0.874471	No_Sign	0.371109
P0C7P0	P0C7P0	CDGSH iron-sulfur domain-containing protein 3, mitochondrial	CISD3	No_Sign	0.0945049	-0.702972	-1.87942	No_Sign	0.534838	-0.301896	-0.640989	No_Sign	0.327516	-0.401076	-1.04985	No_Sign	0.371531
Q08426-2;Q08426	Q08426-2;Q08426	Peroxisomal bifunctional enzyme;Enoyl-CoA hydratase/3,2-trans-enoyl-CoA isomerase;3-hydroxyacyl-CoA dehydrogenase	EHHADH	No_Sign	0.547827	-0.650755	-0.648631	No_Sign	0.160147	-1.18258	-1.52564	No_Sign	0.645291	0.531821	0.485027	No_Sign	0.373188
P98164	P98164	Low-density lipoprotein receptor-related protein 2	LRP2	No_Sign	0.178144	-0.746796	-1.50465	No_Sign	0.956268	-0.0289924	-0.056275	No_Sign	0.241589	-0.717804	-1.26857	No_Sign	0.373798
Q13113	Q13113	PDZK1-interacting protein 1	PDZK1IP1	No_Sign	0.449013	-0.637181	-0.841939	No_Sign	0.115653	-0.6318	-1.709	No_Sign	0.994676	-0.00538063	-0.00711941	No_Sign	0.374072
Q15813;Q15813-2	Q15813;Q15813-2	Tubulin-specific chaperone E	TBCE	No_Sign	1	0	0	No_Sign	1	0	0	No_Sign	1	0	0	No_Sign	0.374205
Q8NCT3-4;Q8NCT3-2	Q8NCT3-4;Q8NCT3-2			No_Sign	0.916771	0.0830741	0.107475	No_Sign	0.265306	-1.13415	-1.17682	No_Sign	0.190829	1.21722	1.4354	No_Sign	0.374247
O60494	O60494	Cubilin	CUBN	No_Sign	0.249259	-0.701353	-1.35036	No_Sign	0.709429	-0.162781	-0.387196	No_Sign	0.411338	-0.538572	-0.879403	No_Sign	0.374806
O94875-9;O94875-5;O94875-3;O94875-8;O94875-2;O94875-4;O94875-12;O94875-10;O94875-7;O94875;O94875-11;O94875-6	O94875-9;O94875-5;O94875-3;O94875-8;O94875-2;O94875-4;O94875-12;O94875-10;O94875-7;O94875;O94875-11	Sorbin and SH3 domain-containing protein 2	SORBS2	No_Sign	0.173085	-0.715938	-1.48532	No_Sign	0.423322	-0.386326	-0.843568	No_Sign	0.303056	-0.329611	-1.1221	No_Sign	0.374846
P62140	P62140	Serine/threonine-protein phosphatase PP1-beta catalytic subunit	PPP1CB	No_Sign	0.059583	-1.45965	-2.25868	No_Sign	0.842283	-0.217451	-0.204508	No_Sign	0.211487	-1.2422	-1.41851	No_Sign	0.377994
P00167-2;P00167-3;P00167	P00167-2;P00167-3;P00167	Cytochrome b5	CYB5A	No_Sign	0.345496	0.46843	1.00082	No_Sign	0.526141	-0.331981	-0.655534	No_Sign	0.146744	0.80041	1.60869	No_Sign	0.378223
Q9BY32;Q9BY32-3	Q9BY32;Q9BY32-3	Inosine triphosphate pyrophosphatase	ITPA	No_Sign	0.662785	-0.394163	-0.469798	No_Sign	0.109881	-0.842095	-1.74677	No_Sign	0.626845	0.447932	0.522646	No_Sign	0.379189
Q96FQ6	Q96FQ6	Protein S100-A16	S100A16	No_Sign	0.524998	0.290794	0.678053	No_Sign	0.395861	-0.362808	-0.89047	No_Sign	0.224165	0.653602	1.32991	No_Sign	0.379297
P85037	P85037	Forkhead box protein K1	FOXK1	No_Sign	0.275873	0.717579	1.17805	No_Sign	0.265787	0.556181	1.18127	No_Sign	0.768654	0.161398	0.311561	No_Sign	0.379319
P02753	P02753	Retinol-binding protein 4;Plasma retinol-binding protein(1-182);Plasma retinol-binding protein(1-181);Plasma retinol-binding protein(1-179);Plasma retinol-binding protein(1-176)	RBP4	No_Sign	0.82796	-0.282359	-0.229988	No_Sign	0.208315	1.06786	1.33779	No_Sign	0.327238	-1.35022	-1.09426	No_Sign	0.379523
Q9UQ35	Q9UQ35	Serine/arginine repetitive matrix protein 2	SRRM2	No_Sign	0.167883	-1.26235	-1.54448	No_Sign	0.840877	-0.174344	-0.206184	No_Sign	0.27441	-1.088	-1.17683	No_Sign	0.379768
O95197-6;O95197-3;O95197-5;O95197-4;O95197-7;O95197-2;O95197	O95197-6;O95197-3;O95197-5;O95197-4;O95197-7;O95197-2;O95197	Reticulon-3	RTN3	No_Sign	0.852995	-0.139798	-0.198656	No_Sign	0.152804	-0.72604	-1.58085	No_Sign	0.484396	0.586242	0.752989	No_Sign	0.379852
Q16775-2;Q16775	Q16775-2;Q16775	Hydroxyacylglutathione hydrolase, mitochondrial	HAGH	No_Sign	0.316551	-0.40601	-1.08407	No_Sign	1	0	0	No_Sign	0.21093	-0.494833	-1.42213	No_Sign	0.380347
Q96T51-3;Q96T51	Q96T51-3;Q96T51	RUN and FYVE domain-containing protein 1	RUFY1	No_Sign	1	0	0	No_Sign	0.444838	0.19135	0.795201	No_Sign	0.527219	0.330847	0.70036	No_Sign	0.380439
P29401;P29401-2	P29401;P29401-2	Transketolase	TKT	No_Sign	0.500416	0.519772	0.762858	No_Sign	0.145177	0.618463	1.71119	No_Sign	0.90303	-0.0986908	-0.128587	No_Sign	0.380729
P49748-2;P49748;P49748-3	P49748-2;P49748;P49748-3	Very long-chain specific acyl-CoA dehydrogenase, mitochondrial	ACADVL	No_Sign	0.372584	-0.816705	-0.950323	No_Sign	0.198262	-1.06399	-1.36921	No_Sign	0.776761	0.247287	0.295369	No_Sign	0.381493
P52565	P52565	Rho GDP-dissociation inhibitor 1	ARHGDIA	No_Sign	0.653976	-0.44533	-0.467447	No_Sign	0.318435	0.894622	1.04504	No_Sign	0.193689	-1.33995	-1.44798	No_Sign	0.382456
P20591-2;P20591	P20591-2;P20591	Interferon-induced GTP-binding protein Mx1;Interferon-induced GTP-binding protein Mx1, N-terminally processed	MX1	No_Sign	0.0781628	0.816398	2.07092	No_Sign	0.843779	0.119684	0.202105	No_Sign	1	0	0	No_Sign	0.383293
Q9Y4F1;Q9Y4F1-2;Q9Y4F1-3	Q9Y4F1;Q9Y4F1-2;Q9Y4F1-3	FERM, RhoGEF and pleckstrin domain-containing protein 1	FARP1	No_Sign	0.916602	-0.0195332	-0.109084	No_Sign	0.213576	-0.220612	-1.32695	No_Sign	0.333503	0.201078	1.03877	No_Sign	0.383847
Q92841-1;Q92841-3;Q92841-2;Q92841	Q92841-1;Q92841-3;Q92841-2;Q92841	Probable ATP-dependent RNA helicase DDX17	DDX17	No_Sign	0.174876	-0.750282	-1.53433	No_Sign	0.359274	-0.516267	-0.971219	No_Sign	0.331155	-0.234015	-1.0653	No_Sign	0.383891
Q8NI99	Q8NI99	Angiopoietin-related protein 6	ANGPTL6	No_Sign	0.553237	-0.266145	-0.630907	No_Sign	0.182857	-0.534999	-1.43293	No_Sign	0.579169	0.268854	0.582802	No_Sign	0.383913
Q9UNH7-2;Q9UNH7	Q9UNH7-2;Q9UNH7	Sorting nexin-6;Sorting nexin-6, N-terminally processed	SNX6	No_Sign	1	0	0	No_Sign	1	0	0	No_Sign	1	0	0	No_Sign	0.384173
Q9BW30	Q9BW30	Tubulin polymerization-promoting protein family member 3	TPPP3	No_Sign	0.683233	0.116066	0.424762	No_Sign	0.211742	0.389429	1.33438	No_Sign	0.399428	-0.273363	-0.891037	No_Sign	0.386249
Q16666-3;Q16666-6;Q16666-2;Q16666	Q16666-3;Q16666-6;Q16666-2;Q16666	Gamma-interferon-inducible protein 16	IFI16	No_Sign	1	0	0	No_Sign	0.206891	-0.671667	-1.3479	No_Sign	0.433691	0.428857	0.825351	No_Sign	0.386766
P54922	P54922	[Protein ADP-ribosylarginine] hydrolase	ADPRH	No_Sign	0.322064	0.798767	1.13786	No_Sign	0.61732	0.219989	0.51751	No_Sign	0.476869	0.578778	0.772059	No_Sign	0.387615
Q93034	Q93034	Cullin-5	CUL5	No_Sign	1	0	0	No_Sign	0.210178	-0.612274	-1.33173	No_Sign	0.307974	0.405366	1.08879	No_Sign	0.388739
P54578-2;P54578-3;P54578	P54578-2;P54578-3;P54578	Ubiquitin carboxyl-terminal hydrolase 14	USP14	No_Sign	0.769103	-0.131603	-0.305509	No_Sign	0.235779	-0.643807	-1.27351	No_Sign	1	0	0	No_Sign	0.390386
P82979	P82979	SAP domain-containing ribonucleoprotein	SARNP	No_Sign	0.100852	-0.818349	-1.82884	No_Sign	0.640686	-0.270166	-0.480481	No_Sign	0.293703	-0.548183	-1.12867	No_Sign	0.390805
Q9NQC3-2;Q9NQC3-5;Q9NQC3;Q9NQC3-4	Q9NQC3-2;Q9NQC3-5;Q9NQC3;Q9NQC3-4	Reticulon-4	RTN4	No_Sign	0.524466	-0.378822	-0.662897	No_Sign	0.204264	-0.805463	-1.34962	No_Sign	0.458269	0.426641	0.780191	No_Sign	0.391076
O00479	O00479	High mobility group nucleosome-binding domain-containing protein 4	HMGN4	Sign	0.0054785	-1.00067	-3.65689	No_Sign	0.851165	-0.152456	-0.196183	No_Sign	0.315152	-0.848211	-1.10434	No_Sign	0.391953
Q9HB63-3;Q9HB63-2;Q9HB63	Q9HB63-3;Q9HB63-2;Q9HB63	Netrin-4	NTN4	No_Sign	0.47019	-0.265979	-0.760595	No_Sign	0.207637	-0.486811	-1.34388	No_Sign	0.575151	0.220831	0.58517	No_Sign	0.39321
O94880-2;O94880	O94880-2;O94880	PHD finger protein 14	PHF14	No_Sign	0.405191	1.25755	0.88266	No_Sign	0.193085	1.60009	1.39392	No_Sign	0.792687	-0.342538	-0.276743	No_Sign	0.393872
Q96JE9;Q96JE9-2;Q96JE9-3	Q96JE9;Q96JE9-2	Microtubule-associated protein 6	MAP6	No_Sign	0.274434	-0.713492	-1.16393	No_Sign	0.241503	-0.821407	-1.23797	No_Sign	0.855803	0.107915	0.187695	No_Sign	0.393936
P35232;P35232-2	P35232	Prohibitin	PHB	No_Sign	0.127834	-1.55841	-1.68615	No_Sign	0.380716	-1.049	-0.913491	No_Sign	0.596721	-0.509414	-0.553063	No_Sign	0.394185
P51114-2;P51114	P51114-2;P51114	Fragile X mental retardation syndrome-related protein 1	FXR1	No_Sign	0.37988	-0.74636	-0.941959	No_Sign	0.203332	-0.904803	-1.35274	No_Sign	0.845251	0.158443	0.20371	No_Sign	0.394778
Q68CZ2-2;Q68CZ2	Q68CZ2-2;Q68CZ2	Tensin-3	TNS3	No_Sign	0.184169	-0.412934	-1.52045	No_Sign	0.443217	-0.223745	-0.804357	No_Sign	0.583123	-0.189189	-0.573052	No_Sign	0.394953
Q96HC4;Q96HC4-4;Q96HC4-7;Q96HC4-6;Q96HC4-3;Q96HC4-2	Q96HC4;Q96HC4-4;Q96HC4-7;Q96HC4-6	PDZ and LIM domain protein 5	PDLIM5	No_Sign	0.204331	-1.01559	-1.37062	No_Sign	0.96741	0.0308369	0.0418106	No_Sign	0.153288	-1.04643	-1.58981	No_Sign	0.395374
Q6H8Q1-6;Q6H8Q1-8;Q6H8Q1-3;Q6H8Q1-7;Q6H8Q1-2;Q6H8Q1-5;Q6H8Q1;Q6H8Q1-9;Q6H8Q1-4	Q6H8Q1-6;Q6H8Q1-8;Q6H8Q1-3;Q6H8Q1-7;Q6H8Q1-2;Q6H8Q1-5;Q6H8Q1;Q6H8Q1-9;Q6H8Q1-4	Actin-binding LIM protein 2	ABLIM2	No_Sign	0.0583773	-0.760114	-2.18681	No_Sign	0.996912	-0.00241452	-0.0039888	No_Sign	0.214949	-0.757699	-1.38875	No_Sign	0.395673
Q9BQI0-4;Q9BQI0-3;Q9BQI0;Q9BQI0-2	Q9BQI0-4;Q9BQI0-3;Q9BQI0;Q9BQI0-2	Allograft inflammatory factor 1-like	AIF1L	No_Sign	0.317105	0.435864	1.06253	No_Sign	0.237495	0.678022	1.25219	No_Sign	0.605448	-0.242157	-0.540879	No_Sign	0.395719
Q9UPN3-5;Q9UPN3;Q9UPN3-4;Q9UPN3-3;Q9UPN3-2;Q03001-8;Q03001-14;Q03001	Q9UPN3-5;Q9UPN3;Q9UPN3-4;Q9UPN3-3;Q9UPN3-2	Microtubule-actin cross-linking factor 1, isoforms 1/2/3/5	MACF1	No_Sign	0.501216	-1.62069	-0.736439	No_Sign	0.115462	-1.92156	-1.71017	No_Sign	0.895828	0.300863	0.139981	No_Sign	0.396141
P22392;O60361	P22392;O60361	Nucleoside diphosphate kinase B;Putative nucleoside diphosphate kinase	NME2;NME2P1	No_Sign	0.950943	-0.0432081	-0.0633365	No_Sign	0.239785	0.763862	1.25035	No_Sign	0.197176	-0.80707	-1.44832	No_Sign	0.397479
Q02252-2;Q02252	Q02252-2;Q02252	Methylmalonate-semialdehyde dehydrogenase [acylating], mitochondrial	ALDH6A1	No_Sign	0.461262	-0.597803	-0.805063	No_Sign	0.505087	0.426385	0.695397	No_Sign	0.268465	-1.02419	-1.21282	No_Sign	0.397818
P31943	P31943	Heterogeneous nuclear ribonucleoprotein H;Heterogeneous nuclear ribonucleoprotein H, N-terminally processed	HNRNPH1	No_Sign	0.312825	-0.734872	-1.0909	No_Sign	0.507682	0.668936	0.685609	No_Sign	0.112178	-1.40381	-1.88908	No_Sign	0.398445
Q15819	Q15819	Ubiquitin-conjugating enzyme E2 variant 2	UBE2V2	No_Sign	0.165841	0.495966	1.51152	No_Sign	0.436072	0.272715	0.808279	No_Sign	0.489313	0.22325	0.725914	No_Sign	0.399508
Q8TEA8	Q8TEA8	D-tyrosyl-tRNA(Tyr) deacylase 1	DTD1	No_Sign	0.784114	-0.204849	-0.282807	No_Sign	0.198204	-0.86146	-1.3832	No_Sign	0.304848	0.656612	1.13164	No_Sign	0.399545
Q96D71-2;Q96D71-4;Q96D71-3;Q96D71	Q96D71-2;Q96D71-4;Q96D71-3;Q96D71	RalBP1-associated Eps domain-containing protein 1	REPS1	No_Sign	0.22843	0.548032	1.41722	No_Sign	0.943272	-0.0306328	-0.073973	No_Sign	0.304711	0.578665	1.09897	No_Sign	0.400248
P61224-2;P61224-4;P61224-3;P61224;A6NIZ1	P61224-2;P61224-4;P61224-3;P61224;A6NIZ1	Ras-related protein Rap-1b;Ras-related protein Rap-1b-like protein	RAP1B	No_Sign	0.463794	0.512011	0.807212	No_Sign	0.144724	0.547878	1.57097	No_Sign	0.957567	-0.0358675	-0.0565417	No_Sign	0.402998
P20700	P20700	Lamin-B1	LMNB1	No_Sign	0.271857	0.692722	1.21305	No_Sign	0.711468	0.157611	0.379747	No_Sign	0.367024	0.535111	0.994491	No_Sign	0.403812
P62070-2;P62070-3;P62070;P62070-4	P62070-2;P62070-3;P62070;P62070-4	Ras-related protein R-Ras2	RRAS2	No_Sign	0.347309	-0.556025	-1.05037	No_Sign	0.549883	-0.173416	-0.618133	No_Sign	0.492536	-0.382609	-0.760702	No_Sign	0.404458
P30084	P30084	Enoyl-CoA hydratase, mitochondrial	ECHS1	No_Sign	0.315719	-0.718698	-1.10458	No_Sign	0.992244	-0.00455931	-0.00994472	No_Sign	0.307572	-0.714139	-1.14158	No_Sign	0.40468
P10155-2;P10155-3;P10155-5;P10155-4;P10155	P10155-2;P10155-3;P10155-5;P10155-4;P10155	60 kDa SS-A/Ro ribonucleoprotein	TROVE2	No_Sign	0.575742	-0.332985	-0.607302	No_Sign	0.391748	0.262565	0.89158	No_Sign	0.335971	-0.595549	-1.09289	No_Sign	0.405876
Q96ST3	Q96ST3	Paired amphipathic helix protein Sin3a	SIN3A	No_Sign	0.401657	0.598895	0.94294	No_Sign	0.244235	0.333901	1.23264	No_Sign	0.693992	0.264993	0.427951	No_Sign	0.406873
O96005	O96005	Cleft lip and palate transmembrane protein 1	CLPTM1	No_Sign	0.463368	0.526962	0.768403	No_Sign	0.48702	-0.423595	-0.722859	No_Sign	0.142553	0.950557	1.71281	No_Sign	0.408377
P16152;P16152-2	P16152;P16152-2	Carbonyl reductase [NADPH] 1	CBR1	No_Sign	0.249594	-0.744464	-1.24154	No_Sign	0.672651	0.315532	0.434061	No_Sign	0.0881623	-1.06	-1.97389	No_Sign	0.409307
Q13542	Q13542	Eukaryotic translation initiation factor 4E-binding protein 2	EIF4EBP2	No_Sign	1	0	0	No_Sign	0.747742	-0.157588	-0.329872	No_Sign	0.0860969	0.688736	1.98348	No_Sign	0.409376
P60468	P60468	Protein transport protein Sec61 subunit beta	SEC61B	No_Sign	0.28265	0.798879	1.19945	No_Sign	0.295501	0.649847	1.10835	No_Sign	0.847775	0.149032	0.199535	No_Sign	0.409705
Q07065	Q07065	Cytoskeleton-associated protein 4	CKAP4	No_Sign	0.604086	0.704717	0.558097	No_Sign	0.175168	1.38904	1.46899	No_Sign	0.638734	-0.684328	-0.495604	No_Sign	0.40982
P00488	P00488	Coagulation factor XIII A chain	F13A1	No_Sign	0.446041	-0.563475	-0.806259	No_Sign	0.485551	0.498122	0.722801	No_Sign	0.191514	-1.0616	-1.43731	No_Sign	0.410578
O60749;O60749-2	O60749;O60749-2	Sorting nexin-2	SNX2	No_Sign	0.0757146	-0.759203	-2.03811	No_Sign	0.806623	-0.142825	-0.251624	No_Sign	0.246217	-0.616379	-1.28312	No_Sign	0.410675
O75323-2;O75323	O75323-2;O75323	Protein NipSnap homolog 2	GBAS	No_Sign	0.104278	-0.984252	-1.85894	No_Sign	0.669267	-0.30943	-0.438909	No_Sign	0.241999	-0.674822	-1.29673	No_Sign	0.41102
Q9NRV9	Q9NRV9	Heme-binding protein 1	HEBP1	No_Sign	0.365353	-0.270059	-0.965152	No_Sign	0.483197	0.287525	0.726649	No_Sign	0.120895	-0.557585	-1.81068	No_Sign	0.411066
P63244	P63244	Guanine nucleotide-binding protein subunit beta-2-like 1;Guanine nucleotide-binding protein subunit beta-2-like 1, N-terminally processed	GNB2L1	No_Sign	0.183193	-0.521845	-1.51448	No_Sign	0.677872	0.237317	0.434981	No_Sign	0.23386	-0.759163	-1.29595	No_Sign	0.411278
P51148;P51148-2	P51148;P51148-2	Ras-related protein Rab-5C	RAB5C	No_Sign	0.253446	0.142549	1.23664	No_Sign	0.310943	0.49258	1.11931	No_Sign	0.46127	-0.350031	-0.793081	No_Sign	0.412117
P62826	P62826	GTP-binding nuclear protein Ran	RAN	No_Sign	0.138377	-1.26854	-1.62782	No_Sign	0.63852	-0.426126	-0.483285	No_Sign	0.321378	-0.842412	-1.05703	No_Sign	0.414754
Q00341	Q00341	Vigilin	HDLBP	No_Sign	0.0885489	-0.998473	-1.95427	No_Sign	0.415747	-0.668373	-0.849872	No_Sign	0.630777	-0.3301	-0.50703	No_Sign	0.415447
P36543-3;P36543;P36543-2	P36543-3;P36543;P36543-2	V-type proton ATPase subunit E 1	ATP6V1E1	No_Sign	0.239981	-0.307953	-1.2597	No_Sign	0.906656	0.0282571	0.120119	No_Sign	0.147545	-0.33621	-1.62635	No_Sign	0.415547
O43301	O43301	Heat shock 70 kDa protein 12A	HSPA12A	No_Sign	0.4678	-0.561785	-0.784473	No_Sign	0.542103	0.326828	0.629494	No_Sign	0.272482	-0.888613	-1.22746	No_Sign	0.41644
P22314;P22314-2	P22314;P22314-2	Ubiquitin-like modifier-activating enzyme 1	UBA1	No_Sign	0.130526	-1.71386	-1.66729	No_Sign	0.650137	-0.562104	-0.466251	No_Sign	0.273499	-1.15175	-1.17826	No_Sign	0.416983
Q9NUV9;Q6P9H5	Q9NUV9;Q6P9H5	GTPase IMAP family member 4;GTPase IMAP family member 6	GIMAP4;GIMAP6	No_Sign	0.996815	0.0019456	0.0041511	No_Sign	0.228224	0.496026	1.27614	No_Sign	0.324267	-0.49408	-1.07496	No_Sign	0.417571
Q9UBE0-2;Q9UBE0-3;Q9UBE0	Q9UBE0-2;Q9UBE0-3;Q9UBE0	SUMO-activating enzyme subunit 1;SUMO-activating enzyme subunit 1, N-terminally processed	SAE1	No_Sign	0.282134	-0.462286	-1.1474	No_Sign	1	0	0	No_Sign	0.177497	-0.467002	-1.65364	No_Sign	0.418056
P61106	P61106	Ras-related protein Rab-14	RAB14	No_Sign	0.820456	0.254163	0.240112	No_Sign	0.170509	1.07034	1.47055	No_Sign	0.485809	-0.816176	-0.752315	No_Sign	0.419433
Q9BUF5	Q9BUF5	Tubulin beta-6 chain	TUBB6	No_Sign	0.365092	-0.696383	-0.975227	No_Sign	0.705783	0.22244	0.387504	No_Sign	0.231826	-0.918823	-1.34077	No_Sign	0.419784
Q6UVK1	Q6UVK1	Chondroitin sulfate proteoglycan 4	CSPG4	No_Sign	0.0637446	-0.593385	-2.12031	No_Sign	0.332539	-0.624823	-1.04205	No_Sign	0.957716	0.0314376	0.0554118	No_Sign	0.42026
Q96E39;P38159-3	Q96E39;P38159-3	RNA binding motif protein, X-linked-like-1;RNA-binding motif protein, X chromosome;RNA-binding motif protein, X chromosome, N-terminally processed	RBMXL1;RBMX	No_Sign	0.622068	-0.482939	-0.520473	No_Sign	0.362971	0.582464	0.954566	No_Sign	0.268618	-1.0654	-1.28109	No_Sign	0.421454
Q07020-2;Q07020	Q07020-2;Q07020	60S ribosomal protein L18	RPL18	No_Sign	0.196713	0.782346	1.39818	No_Sign	0.399701	0.489417	0.876272	No_Sign	0.584792	0.292928	0.570907	No_Sign	0.421861
P08865	P08865	40S ribosomal protein SA	RPSA	No_Sign	0.238741	-0.731983	-1.28085	No_Sign	0.63915	0.38437	0.482602	No_Sign	0.121463	-1.11635	-1.80076	No_Sign	0.422374
Q9H4A4	Q9H4A4	Aminopeptidase B	RNPEP	No_Sign	0.186586	-0.383062	-1.46328	No_Sign	0.676966	-0.112167	-0.428677	No_Sign	0.367386	-0.270895	-0.959156	No_Sign	0.422825
P26641;P26641-2	P26641;P26641-2	Elongation factor 1-gamma	EEF1G	No_Sign	0.277718	0.8355	1.22571	No_Sign	0.610144	0.272647	0.526464	No_Sign	0.469972	0.562853	0.77402	No_Sign	0.423167
P10316;P01892	P10316;P01892	HLA class I histocompatibility antigen, A-69 alpha chain;HLA class I histocompatibility antigen, A-2 alpha chain	HLA-A	No_Sign	0.266956	-1.42918	-1.23098	No_Sign	0.649345	-0.418201	-0.46744	No_Sign	0.416953	-1.01098	-0.878073	No_Sign	0.424092
Q7Z7A1-5;Q7Z7A1;Q7Z7A1-2	Q7Z7A1-5;Q7Z7A1;Q7Z7A1-2	Centriolin	CNTRL	No_Sign	0.557445	-0.832109	-0.65086	No_Sign	1	0	0	No_Sign	0.455209	-1.06665	-0.854968	No_Sign	0.424259
P30508;Q07000;P30510;P30504;Q29963;Q29865;P30501;P30505	P30508;Q07000;P30510;P30504;Q29963;Q29865;P30501;P30505	HLA class I histocompatibility antigen, Cw-12 alpha chain;HLA class I histocompatibility antigen, Cw-15 alpha chain;HLA class I histocompatibility antigen, Cw-14 alpha chain;HLA class I histocompatibility antigen, Cw-4 alpha chain;HLA class I histocompatibility antigen, Cw-6 alpha chain;HLA class I histocompatibility antigen, Cw-18 alpha chain;HLA class I histocompatibility antigen, Cw-2 alpha ch…	HLA-C	No_Sign	1	0	0	No_Sign	1	0	0	No_Sign	1	0	0	No_Sign	0.425214
P07437	P07437	Tubulin beta chain	TUBB	No_Sign	0.0912662	-1.13314	-1.93677	No_Sign	0.823612	0.245031	0.23002	No_Sign	0.195732	-1.37817	-1.4727	No_Sign	0.4261
Q5T5P2-4;Q5T5P2-8;Q5T5P2-6;Q5T5P2-9;Q5T5P2-2;Q5T5P2-7;Q5T5P2-10;Q5T5P2-3;Q5T5P2	Q5T5P2-4;Q5T5P2-8;Q5T5P2-6;Q5T5P2-9;Q5T5P2-2;Q5T5P2-7;Q5T5P2-10;Q5T5P2-3;Q5T5P2	Sickle tail protein homolog	KIAA1217	No_Sign	0.538487	-0.20592	-0.639523	No_Sign	0.2242	-0.42068	-1.29397	No_Sign	0.424028	0.21476	0.844708	No_Sign	0.426119
Q00765;Q00765-2	Q00765;Q00765-2	Receptor expression-enhancing protein 5	REEP5	No_Sign	0.709657	-0.412485	-0.399582	No_Sign	0.127386	-0.955778	-1.65273	No_Sign	0.629127	0.543294	0.520207	No_Sign	0.426541
P50416-2;P50416	P50416-2;P50416	Carnitine O-palmitoyltransferase 1, liver isoform	CPT1A	No_Sign	0.179756	-0.632618	-1.50341	No_Sign	0.520153	-0.299324	-0.673108	No_Sign	0.116793	-0.333294	-1.78501	No_Sign	0.428375
P10768	P10768	S-formylglutathione hydrolase	ESD	No_Sign	0.31341	-0.166933	-1.08454	No_Sign	0.335096	-0.109534	-1.03097	No_Sign	0.664808	-0.057399	-0.471588	No_Sign	0.428415
P63279	P63279	SUMO-conjugating enzyme UBC9	UBE2I	No_Sign	0.548647	-0.608139	-0.630806	No_Sign	0.198865	-1.0971	-1.36759	No_Sign	0.610518	0.488958	0.538096	No_Sign	0.428484
Q9Y624-2;Q9Y624	Q9Y624-2;Q9Y624	Junctional adhesion molecule A	F11R	No_Sign	0.412369	0.776124	0.902763	No_Sign	0.218866	0.804188	1.3123	No_Sign	0.976495	-0.0280643	-0.030878	No_Sign	0.428554
P49790-2;P49790;P49790-3	P49790-2;P49790;P49790-3	Nuclear pore complex protein Nup153	NUP153	No_Sign	0.103484	-0.39282	-1.81887	No_Sign	0.325095	-0.425315	-1.05157	No_Sign	0.933616	0.0324953	0.0869441	No_Sign	0.429025
P51570	P51570	Galactokinase	GALK1	No_Sign	0.881495	-0.194526	-0.154682	No_Sign	0.202642	-1.29265	-1.36525	No_Sign	0.363769	1.09813	1.00662	No_Sign	0.429128
Q13492-3;Q13492-2;Q13492-5;Q13492;Q13492-4	Q13492-3;Q13492-2;Q13492-5;Q13492;Q13492-4	Phosphatidylinositol-binding clathrin assembly protein	PICALM	No_Sign	0.250585	-1.05041	-1.23485	No_Sign	0.950297	-0.0475859	-0.0639023	No_Sign	0.209679	-1.00282	-1.40856	No_Sign	0.430174
Q16555;Q16555-2	Q16555;Q16555-2	Dihydropyrimidinase-related protein 2	DPYSL2	No_Sign	0.190037	0.435454	1.42519	No_Sign	0.621651	0.151037	0.507806	No_Sign	0.347354	0.284418	1.00476	No_Sign	0.43052
Q9Y678;Q9UBF2-2;Q9UBF2	Q9Y678	Coatomer subunit gamma-1	COPG1	Sign	0.0485981	-1.15209	-2.36515	No_Sign	0.982773	0.0221265	0.0223074	No_Sign	0.24205	-1.17421	-1.31602	No_Sign	0.431072
Q93077;Q7L7L0;P04908	Q93077;Q7L7L0;P04908	Histone H2A type 1-C;Histone H2A type 3;Histone H2A type 1-B/E	HIST1H2AC;HIST3H2A;HIST1H2AB	No_Sign	0.572554	-0.298895	-0.601273	No_Sign	0.425734	0.270287	0.828014	No_Sign	0.286693	-0.569182	-1.21389	No_Sign	0.431986
Q96QK1	Q96QK1	Vacuolar protein sorting-associated protein 35	VPS35	No_Sign	0.365895	-0.911791	-1.00267	No_Sign	0.259325	-0.879404	-1.20316	No_Sign	0.975468	-0.0323874	-0.0320286	No_Sign	0.434527
P25705-2;P25705;P25705-3	P25705-2;P25705;P25705-3	ATP synthase subunit alpha, mitochondrial	ATP5A1	No_Sign	0.215113	-0.819155	-1.3783	No_Sign	0.886141	-0.0889981	-0.148977	Sign	0.000978053	-0.730157	-5.07328	No_Sign	0.43677
P19971;P19971-2	P19971;P19971-2	Thymidine phosphorylase	TYMP	No_Sign	0.951415	-0.0310188	-0.0632308	No_Sign	0.307089	0.70247	1.07112	No_Sign	0.170497	-0.733489	-1.56826	No_Sign	0.43736
P81605;P81605-2	P81605;P81605-2	Dermcidin;Survival-promoting peptide;DCD-1	DCD	No_Sign	0.298529	1.19634	1.22522	No_Sign	0.368376	0.858461	0.974856	No_Sign	0.797737	0.337876	0.266188	No_Sign	0.438376
P52272-2;P52272	P52272-2;P52272	Heterogeneous nuclear ribonucleoprotein M	HNRNPM	No_Sign	0.344449	0.21452	0.999653	No_Sign	0.582164	-0.142505	-0.566903	No_Sign	0.112851	0.357025	1.78812	No_Sign	0.43859
Q9NR56-3;Q9NR56-4;Q9NR56-7;Q9NR56-6;Q9NR56-2;Q9NR56-5;Q9NR56	Q9NR56-3;Q9NR56-4;Q9NR56-7;Q9NR56-6;Q9NR56-2;Q9NR56-5;Q9NR56	Muscleblind-like protein 1	MBNL1	No_Sign	0.541755	0.783837	0.666737	No_Sign	0.178669	1.12376	1.45792	No_Sign	0.798949	-0.339921	-0.268508	No_Sign	0.438947
P31040-2;P31040;P31040-3	P31040-2;P31040;P31040-3	Succinate dehydrogenase [ubiquinone] flavoprotein subunit, mitochondrial	SDHA	No_Sign	0.151942	-0.936952	-1.58943	No_Sign	0.953987	0.0463042	0.05905	No_Sign	0.152106	-0.983256	-1.62467	No_Sign	0.439793
Q96PK6	Q96PK6	RNA-binding protein 14	RBM14	No_Sign	0.893531	-0.0955292	-0.142262	No_Sign	0.101256	-0.52899	-1.85881	No_Sign	0.535772	0.433461	0.692812	No_Sign	0.441413
Q9UBT2;Q9UBT2-2	Q9UBT2;Q9UBT2-2	SUMO-activating enzyme subunit 2	UBA2	No_Sign	0.923141	0.0650956	0.100137	No_Sign	0.275459	-0.677334	-1.14868	No_Sign	0.29953	0.742429	1.124	No_Sign	0.441847
P61165	P61165	Transmembrane protein 258	TMEM258	No_Sign	0.866067	-0.180329	-0.178215	No_Sign	0.159529	-0.912911	-1.50957	No_Sign	0.494849	0.732582	0.747819	No_Sign	0.44283
P01024;CON__Q2UVX4	P01024	Complement C3;Complement C3 beta chain;C3-beta-c;Complement C3 alpha chain;C3a anaphylatoxin;Acylation stimulating protein;Complement C3b alpha chain;Complement C3c alpha chain fragment 1;Complement C3dg fragment;Complement C3g fragment;Complement C3d fragment;Complement C3f fragment;Complement C3c alpha chain fragment 2	C3	No_Sign	0.30296	-0.275741	-1.1262	No_Sign	0.515356	0.317561	0.69072	No_Sign	0.258086	-0.593302	-1.23403	No_Sign	0.442831
P62873-2;P62873	P62873-2;P62873	Guanine nucleotide-binding protein G(I)/G(S)/G(T) subunit beta-1	GNB1	No_Sign	0.199524	-0.562764	-1.41058	No_Sign	0.844141	0.10114	0.201302	No_Sign	0.108697	-0.663905	-1.86309	No_Sign	0.443157
Q01518-2;Q01518	Q01518-2;Q01518	Adenylyl cyclase-associated protein 1	CAP1	Sign	0.0242861	-0.829874	-2.7148	No_Sign	0.690562	0.413301	0.418741	No_Sign	0.251005	-1.24317	-1.28929	No_Sign	0.443454
Q96L73-3;Q96L73;Q96L73-2	Q96L73-3;Q96L73;Q96L73-2	Histone-lysine N-methyltransferase, H3 lysine-36 and H4 lysine-20 specific	NSD1	No_Sign	0.290648	0.620051	1.12765	No_Sign	0.299546	1.27087	1.11756	No_Sign	0.562149	-0.650817	-0.61602	No_Sign	0.443737
Q96MW1	Q96MW1	Coiled-coil domain-containing protein 43	CCDC43	No_Sign	0.418501	-0.494902	-0.908386	No_Sign	1	0	0	No_Sign	0.480329	-0.426951	-0.7828	No_Sign	0.444664
P21266;P28161-2;P46439;P28161	P21266;P28161-2;P46439;P28161	Glutathione S-transferase Mu 3;Glutathione S-transferase Mu 2;Glutathione S-transferase Mu 5	GSTM3;GSTM2;GSTM5	No_Sign	0.366266	-0.843256	-1.02073	No_Sign	0.329962	-0.541248	-1.0291	No_Sign	0.746938	-0.302008	-0.341395	No_Sign	0.444691
P36957-2;P36957	P36957-2;P36957	Dihydrolipoyllysine-residue succinyltransferase component of 2-oxoglutarate dehydrogenase complex, mitochondrial	DLST	No_Sign	0.692541	0.358291	0.41359	No_Sign	0.186906	0.884502	1.41876	No_Sign	0.524641	-0.526211	-0.690213	No_Sign	0.444854
Q14624-4;Q14624-3;Q14624-2;Q14624	Q14624-4;Q14624-3;Q14624-2;Q14624	Inter-alpha-trypsin inhibitor heavy chain H4;70 kDa inter-alpha-trypsin inhibitor heavy chain H4;35 kDa inter-alpha-trypsin inhibitor heavy chain H4	ITIH4	No_Sign	0.442012	0.321424	0.809351	No_Sign	0.225808	0.417298	1.29561	No_Sign	0.781007	-0.0958734	-0.293488	No_Sign	0.445192
P10636;P10636-9;P10636-3;P10636-2;P10636-4;P10636-6;P10636-5;P10636-7;P10636-8	P10636;P10636-9	Microtubule-associated protein tau	MAPT	No_Sign	0.57785	-0.387955	-0.579644	No_Sign	0.421028	0.545977	0.83585	No_Sign	0.188739	-0.933932	-1.44971	No_Sign	0.446994
Q9Y5K6	Q9Y5K6	CD2-associated protein	CD2AP	No_Sign	0.302731	-0.543682	-1.11894	No_Sign	0.30759	-0.534301	-1.11007	No_Sign	0.942178	-0.00938129	-0.0755615	No_Sign	0.447098
Q16610;Q16610-4	Q16610;Q16610-4	Extracellular matrix protein 1	ECM1	No_Sign	0.304151	0.611919	1.08998	No_Sign	0.758026	-0.173655	-0.316319	No_Sign	0.132568	0.785574	1.69459	No_Sign	0.447174
O60506-4;O60506-3;O60506-5	O60506-4;O60506-3	Heterogeneous nuclear ribonucleoprotein Q	SYNCRIP	No_Sign	0.885437	0.117974	0.15121	No_Sign	0.216859	-0.590883	-1.33893	No_Sign	0.371108	0.708857	1.02795	No_Sign	0.44866
P02649;CON__Q03247	P02649	Apolipoprotein E	APOE	No_Sign	0.901423	-0.046356	-0.129755	No_Sign	0.302367	0.387359	1.09605	No_Sign	0.338348	-0.433715	-1.02313	No_Sign	0.448949
Q15436-2;Q15436	Q15436-2;Q15436	Protein transport protein Sec23A	SEC23A	No_Sign	0.36689	0.670913	1.02125	No_Sign	0.449257	0.302484	0.788699	No_Sign	0.617607	0.368429	0.535516	No_Sign	0.449983
Q9Y6C2	Q9Y6C2	EMILIN-1	EMILIN1	No_Sign	0.548427	0.399617	0.632129	No_Sign	0.457128	-0.41549	-0.770709	No_Sign	0.234275	0.815106	1.31917	No_Sign	0.45115
P14314-2;P14314	P14314-2;P14314	Glucosidase 2 subunit beta	PRKCSH	No_Sign	0.663003	0.208158	0.471676	No_Sign	0.170341	0.416257	1.49521	No_Sign	0.681231	-0.208099	-0.436074	No_Sign	0.451673
O00476;O00476-2	O00476;O00476-2	Sodium-dependent phosphate transport protein 4	SLC17A3	No_Sign	0.237772	-0.742795	-1.28811	No_Sign	0.615125	-0.262035	-0.517401	No_Sign	0.415551	-0.48076	-0.87114	No_Sign	0.451747
P53992-2;P53992	P53992-2;P53992	Protein transport protein Sec24C	SEC24C	No_Sign	0.461905	-0.468263	-0.786756	No_Sign	0.594917	0.243349	0.547662	No_Sign	0.264666	-0.711613	-1.25377	No_Sign	0.45194
Q9BV86-2;Q9BV86	Q9BV86-2;Q9BV86	N-terminal Xaa-Pro-Lys N-methyltransferase 1;N-terminal Xaa-Pro-Lys N-methyltransferase 1, N-terminally processed	NTMT1	No_Sign	0.659786	-0.164537	-0.462952	No_Sign	1	0	0	No_Sign	0.540573	0.243565	0.644888	No_Sign	0.453592
P02747	P02747	Complement C1q subcomponent subunit C	C1QC	No_Sign	0.230306	1.02439	1.31458	No_Sign	0.689485	0.293607	0.410415	No_Sign	0.38478	0.730784	0.928674	No_Sign	0.455048
O95670-2;O95670;O75348	O95670-2;O95670;O75348	V-type proton ATPase subunit G 2;V-type proton ATPase subunit G 1	ATP6V1G2;ATP6V1G1	No_Sign	0.670316	-0.412527	-0.443621	No_Sign	0.377435	0.792907	0.920023	No_Sign	0.235553	-1.20543	-1.29981	No_Sign	0.45532
P62753	P62753	40S ribosomal protein S6	RPS6	No_Sign	0.182316	1.0343	1.45102	No_Sign	0.876653	0.126221	0.158951	No_Sign	0.166765	0.908083	1.52239	No_Sign	0.456465
P11142;P11142-2	P11142;P11142-2	Heat shock cognate 71 kDa protein	HSPA8	No_Sign	0.974366	-0.0188306	-0.0330583	No_Sign	0.282585	0.620141	1.13212	No_Sign	0.231127	-0.638971	-1.3102	No_Sign	0.456827
P54577	P54577	Tyrosine--tRNA ligase, cytoplasmic;Tyrosine--tRNA ligase, cytoplasmic, N-terminally processed	YARS	No_Sign	0.427318	0.839998	0.856592	No_Sign	0.232004	0.885004	1.26527	No_Sign	0.963843	-0.0450069	-0.0477208	No_Sign	0.457338
P62987;P62979;P0CG47;P0CG48	P62987;P62979;P0CG47;P0CG48	Ubiquitin-60S ribosomal protein L40;Ubiquitin;60S ribosomal protein L40;Ubiquitin-40S ribosomal protein S27a;Ubiquitin;40S ribosomal protein S27a;Polyubiquitin-B;Ubiquitin;Polyubiquitin-C;Ubiquitin	UBA52;RPS27A;UBB;UBC	No_Sign	0.204381	-1.3078	-1.37471	No_Sign	0.903214	0.141034	0.124437	No_Sign	0.140812	-1.44883	-1.64541	No_Sign	0.457994
O95336	O95336	6-phosphogluconolactonase	PGLS	No_Sign	0.429843	-0.770506	-0.852867	No_Sign	0.768334	0.172828	0.302739	No_Sign	0.316659	-0.943333	-1.14381	No_Sign	0.458265
P27487	P27487	Dipeptidyl peptidase 4;Dipeptidyl peptidase 4 membrane form;Dipeptidyl peptidase 4 soluble form	DPP4	No_Sign	0.767149	0.478303	0.306221	No_Sign	0.217447	1.57386	1.35601	No_Sign	0.397134	-1.09555	-0.962727	No_Sign	0.45938
P02794	P02794	Ferritin heavy chain;Ferritin heavy chain, N-terminally processed	FTH1	No_Sign	0.0535035	-0.603083	-2.26239	No_Sign	0.61077	-0.259385	-0.533532	No_Sign	0.503793	-0.343697	-0.707049	No_Sign	0.459956
P49023-2;P49023;P49023-3	P49023-2;P49023;P49023-3	Paxillin	PXN	No_Sign	0.422404	0.583831	0.897983	No_Sign	0.778899	0.0885097	0.287758	No_Sign	0.489786	0.495322	0.764686	No_Sign	0.460344
P20810-9;P20810-5;P20810-10;P20810-7;P20810-6;P20810-4;P20810-8;P20810-2;P20810;P20810-3	P20810-9;P20810-5;P20810-10;P20810-7;P20810-6;P20810-4;P20810-8;P20810-2;P20810	Calpastatin	CAST	No_Sign	0.180086	0.47896	1.45352	No_Sign	0.440247	0.299752	0.800747	No_Sign	0.586854	0.179208	0.566199	No_Sign	0.460473
P06753	P06753	Tropomyosin alpha-3 chain	TPM3	No_Sign	0.577205	-0.352584	-0.590984	No_Sign	0.232459	-0.683982	-1.272	No_Sign	0.627681	0.331397	0.507747	No_Sign	0.460702
P62820-3;P62820-2;P62820	P62820-3;P62820-2;P62820	Ras-related protein Rab-1A	RAB1A	No_Sign	0.0619438	-0.37555	-2.13638	No_Sign	0.829734	0.0850848	0.223907	No_Sign	0.261926	-0.460634	-1.23958	No_Sign	0.461227
P31947-2;P31947	P31947-2;P31947	14-3-3 protein sigma	SFN	No_Sign	0.233842	-0.719423	-1.27745	No_Sign	0.432923	-0.439902	-0.822096	No_Sign	0.488992	-0.279521	-0.733156	No_Sign	0.463131
P05109	P05109	Protein S100-A8;Protein S100-A8, N-terminally processed	S100A8	No_Sign	0.717229	0.165527	0.376929	No_Sign	0.367552	-0.413131	-0.942068	No_Sign	0.256458	0.578658	1.22849	No_Sign	0.463165
P35754	P35754	Glutaredoxin-1	GLRX	No_Sign	0.264029	0.690642	1.19232	No_Sign	0.361186	0.518453	0.956657	No_Sign	0.724333	0.172189	0.368021	No_Sign	0.463271
Q86Y82	Q86Y82	Syntaxin-12	STX12	No_Sign	0.775463	0.112624	0.299361	No_Sign	0.36562	-0.426437	-0.961728	No_Sign	0.315529	0.539061	1.07081	No_Sign	0.464134
O95954-3;O95954;O95954-2	O95954-3;O95954;O95954-2	Formimidoyltransferase-cyclodeaminase;Glutamate formimidoyltransferase;Formimidoyltetrahydrofolate cyclodeaminase	FTCD	No_Sign	0.57352	-0.640604	-0.590512	No_Sign	0.44634	0.785142	0.790153	No_Sign	0.234828	-1.42575	-1.30356	No_Sign	0.464188
Q92734-2;Q92734	Q92734-2;Q92734	Protein TFG	TFG	No_Sign	0.593806	0.410972	0.554528	No_Sign	0.220891	0.763977	1.33756	No_Sign	0.550374	-0.353005	-0.654214	No_Sign	0.464493
Q92974-2;Q92974	Q92974-2;Q92974	Rho guanine nucleotide exchange factor 2	ARHGEF2	No_Sign	0.376868	-0.431575	-0.944262	No_Sign	0.534541	0.415639	0.641765	No_Sign	0.138426	-0.847214	-1.72388	No_Sign	0.464507
P07954-2;P07954	P07954-2;P07954	Fumarate hydratase, mitochondrial	FH	No_Sign	0.272705	-0.614322	-1.19469	No_Sign	0.977584	0.0139389	0.0287718	No_Sign	0.282784	-0.628261	-1.16249	No_Sign	0.465398
P02774;P02774-3	P02774;P02774-3	Vitamin D-binding protein	GC	No_Sign	0.290388	0.858549	1.13484	No_Sign	0.343312	0.669369	0.990771	No_Sign	0.794274	0.18918	0.271931	No_Sign	0.465748
P62807;Q99879;Q16778;Q96A08	P62807;Q99879;Q16778;Q96A08	Histone H2B type 1-C/E/F/G/I;Histone H2B type 1-M;Histone H2B type 2-E;Histone H2B type 1-A	HIST1H2BC;HIST1H2BM;HIST2H2BE;HIST1H2BA	No_Sign	0.807299	-0.13114	-0.256169	No_Sign	0.331642	0.478267	1.02375	No_Sign	0.326193	-0.609407	-1.05652	No_Sign	0.465796
Q96S97	Q96S97	Myeloid-associated differentiation marker	MYADM	No_Sign	0.178401	-0.670195	-1.46783	No_Sign	0.502832	-0.355354	-0.693928	No_Sign	0.541175	-0.314842	-0.638229	No_Sign	0.466938
P26639;P26639-2	P26639;P26639-2	Threonine--tRNA ligase, cytoplasmic	TARS	No_Sign	0.575218	0.42898	0.602761	No_Sign	0.479233	-0.303168	-0.73277	No_Sign	0.345718	0.732148	1.06708	No_Sign	0.467416
P28482-2;P28482	P28482-2;P28482	Mitogen-activated protein kinase 1	MAPK1	No_Sign	0.415534	-0.309784	-0.898914	No_Sign	0.269822	-0.353337	-1.18535	No_Sign	0.917682	0.0435527	0.10733	No_Sign	0.467645
Q9H330;Q9H330-4;Q9H330-3	Q9H330;Q9H330-4	Transmembrane protein 245	TMEM245	Sign	0.0168837	-0.742317	-2.92826	No_Sign	0.953791	-0.0402478	-0.0604049	No_Sign	0.326782	-0.702069	-1.0749	No_Sign	0.46943
P14618;P14618-2;P14618-3	P14618;P14618-2;P14618-3	Pyruvate kinase PKM	PKM	No_Sign	0.549295	-0.29387	-0.623692	No_Sign	0.434602	0.71378	0.829249	No_Sign	0.276872	-1.00765	-1.18723	No_Sign	0.470058
P32119;P32119-2	P32119	Peroxiredoxin-2	PRDX2	No_Sign	0.212142	-0.93697	-1.37391	No_Sign	0.504569	-0.49209	-0.699683	No_Sign	0.200094	-0.44488	-1.39672	No_Sign	0.470298
Q9Y6R1-3;Q9Y6R1-2	Q9Y6R1-3;Q9Y6R1-2			No_Sign	0.461949	-0.551296	-0.810103	No_Sign	0.214415	-0.489483	-1.31782	No_Sign	0.931539	-0.0618135	-0.0913971	No_Sign	0.471959
O00338;O00338-2	O00338;O00338-2	Sulfotransferase 1C2	SULT1C2	No_Sign	0.426824	1.16571	0.871345	No_Sign	0.251285	1.0193	1.2112	No_Sign	0.917086	0.146407	0.110127	No_Sign	0.472125
Q09666	Q09666	Neuroblast differentiation-associated protein AHNAK	AHNAK	No_Sign	0.923572	-0.0329742	-0.101146	No_Sign	0.168264	-0.262899	-1.49334	No_Sign	0.492302	0.229925	0.764088	No_Sign	0.475348
O60500-2;O60500	O60500-2;O60500	Nephrin	NPHS1	No_Sign	0.135638	-0.848981	-1.69077	No_Sign	0.902843	-0.0885609	-0.124988	No_Sign	0.207254	-0.76042	-1.42442	No_Sign	0.476107
P02749;CON__P17690	P02749	Beta-2-glycoprotein 1	APOH	No_Sign	0.286058	-0.673756	-1.13806	No_Sign	0.356677	-0.545775	-0.9816	No_Sign	0.718939	-0.127982	-0.378165	No_Sign	0.476306
Q15008;Q15008-4	Q15008;Q15008-4	26S proteasome non-ATPase regulatory subunit 6	PSMD6	No_Sign	0.272938	0.780453	1.20472	No_Sign	0.696457	0.219234	0.400687	No_Sign	0.42514	0.561219	0.853816	No_Sign	0.476331
P07108;P07108-6	P07108;P07108-6	Acyl-CoA-binding protein	DBI	No_Sign	0.193879	-1.30395	-1.44093	No_Sign	0.634223	-0.485022	-0.492616	No_Sign	0.151409	-0.818927	-1.60535	No_Sign	0.477893
Q9Y3Y2-4;Q9Y3Y2;Q9Y3Y2-3	Q9Y3Y2-4;Q9Y3Y2;Q9Y3Y2-3	Chromatin target of PRMT1 protein	CHTOP	No_Sign	0.315391	-0.429797	-1.09088	No_Sign	0.639219	0.257836	0.488654	No_Sign	0.261414	-0.687633	-1.21004	No_Sign	0.477992
P36382	P36382	Gap junction alpha-5 protein	GJA5	No_Sign	0.390032	-0.467737	-0.939493	No_Sign	1	0	0	No_Sign	0.323409	-0.565551	-1.07943	No_Sign	0.478243
O75366-2;O75366	O75366-2;O75366	Advillin	AVIL	No_Sign	0.754425	0.184032	0.323868	No_Sign	0.225979	0.561467	1.31676	No_Sign	0.433415	-0.377436	-0.873713	No_Sign	0.478565
P25311	P25311	Zinc-alpha-2-glycoprotein	AZGP1	No_Sign	0.82132	-0.149023	-0.239424	No_Sign	0.14428	-0.507716	-1.58986	No_Sign	0.575453	0.358693	0.615997	No_Sign	0.478851
P13489	P13489	Ribonuclease inhibitor	RNH1	No_Sign	0.322185	0.800646	1.06592	No_Sign	0.62027	0.26589	0.516009	No_Sign	0.432605	0.534755	0.881211	No_Sign	0.478934
P08758	P08758	Annexin A5	ANXA5	No_Sign	0.259665	-1.11236	-1.21671	No_Sign	0.959963	0.0477896	0.0517746	No_Sign	0.0501701	-1.16015	-2.31861	No_Sign	0.479193
Q9BR76	Q9BR76	Coronin-1B	CORO1B	No_Sign	0.590883	0.43834	0.576219	No_Sign	0.168512	0.639754	1.48086	No_Sign	0.793327	-0.201414	-0.280914	No_Sign	0.480416
P00738-2;P00738;P00739;P00739-2	P00738-2;P00738	Haptoglobin;Haptoglobin alpha chain;Haptoglobin beta chain	HP	No_Sign	0.259655	0.749699	1.20724	No_Sign	0.347177	0.670577	0.983241	No_Sign	0.905788	0.0791225	0.122172	No_Sign	0.481408
Q8WUP2-3;Q8WUP2;Q8WUP2-2	Q8WUP2-3;Q8WUP2;Q8WUP2-2	Filamin-binding LIM protein 1	FBLIM1	No_Sign	0.205995	0.733274	1.39918	No_Sign	0.829192	0.127017	0.221912	No_Sign	0.357853	0.606258	0.976367	No_Sign	0.481499
P62879;Q9HAV0;P62879-2	P62879;Q9HAV0;P62879-2	Guanine nucleotide-binding protein G(I)/G(S)/G(T) subunit beta-2;Guanine nucleotide-binding protein subunit beta-4	GNB2;GNB4	No_Sign	0.698056	0.517099	0.408522	No_Sign	0.213643	1.25484	1.32008	No_Sign	0.577773	-0.737741	-0.593079	No_Sign	0.481511
Q9UMS6-5;Q9UMS6;Q9UMS6-3;Q9UMS6-4;Q9UMS6-2	Q9UMS6-5;Q9UMS6;Q9UMS6-3;Q9UMS6-4;Q9UMS6-2	Synaptopodin-2	SYNPO2	No_Sign	0.513045	-0.314794	-0.700313	No_Sign	0.287128	-0.599379	-1.14592	No_Sign	0.649689	0.284585	0.471827	No_Sign	0.482922
Q07812-7;Q07812-5;Q07812-8;Q07812;Q07812-2	Q07812-7;Q07812-5;Q07812-8;Q07812;Q07812-2	Apoptosis regulator BAX	BAX	No_Sign	0.382055	-0.581538	-0.94747	No_Sign	0.307366	-0.473111	-1.07078	No_Sign	0.860474	-0.108427	-0.185325	No_Sign	0.486041
Q15084-3;Q15084;Q15084-4;Q15084-5;Q15084-2	Q15084-3;Q15084;Q15084-4;Q15084-5;Q15084-2	Protein disulfide-isomerase A6	PDIA6	No_Sign	0.487294	0.667006	0.775148	No_Sign	0.205749	0.355038	1.37438	No_Sign	0.732499	0.311968	0.374088	No_Sign	0.486148
P20711-2;P20711-3;P20711;P20711-4	P20711-2;P20711-3;P20711;P20711-4	Aromatic-L-amino-acid decarboxylase	DDC	No_Sign	0.930203	-0.0476378	-0.0939013	No_Sign	1	0	0	No_Sign	0.458498	-0.459799	-0.797607	No_Sign	0.48738
P30050;P30050-2	P30050	60S ribosomal protein L12	RPL12	No_Sign	0.108908	-0.316549	-1.8374	No_Sign	0.815503	0.0810209	0.241131	No_Sign	0.234872	-0.39757	-1.34074	No_Sign	0.487657
P68371;P04350;Q13509-2;Q3ZCM7;A6NNZ2;CON__ENSEMBL:ENSBTAP00000025008;Q9H4B7	P68371;P04350;Q13509-2	Tubulin beta-4B chain;Tubulin beta-4A chain	TUBB4B;TUBB4A	No_Sign	0.100661	-1.15803	-1.86079	No_Sign	0.889398	0.16434	0.143477	No_Sign	0.246002	-1.32237	-1.29605	No_Sign	0.488372
O14732-2;O14732	O14732-2;O14732	Inositol monophosphatase 2	IMPA2	No_Sign	0.394144	0.721309	0.954884	No_Sign	0.402116	0.396073	0.875437	No_Sign	0.698382	0.325236	0.412845	No_Sign	0.489887
P52566	P52566	Rho GDP-dissociation inhibitor 2	ARHGDIB	No_Sign	0.392501	0.833747	0.917637	No_Sign	0.825477	-0.155631	-0.225967	No_Sign	0.292001	0.989377	1.17705	No_Sign	0.490349
Q15388	Q15388	Mitochondrial import receptor subunit TOM20 homolog	TOMM20	No_Sign	0.499825	-0.570411	-0.719369	No_Sign	0.24617	-0.785375	-1.22596	No_Sign	0.797471	0.214964	0.268626	No_Sign	0.490814
Q92597-3;Q92597-2;Q92597	Q92597-3;Q92597-2;Q92597	Protein NDRG1	NDRG1	No_Sign	0.35807	-0.244702	-0.977275	No_Sign	0.684784	0.111962	0.417659	No_Sign	0.229831	-0.356664	-1.30178	No_Sign	0.493004
O75436;O75436-2	O75436;O75436-2	Vacuolar protein sorting-associated protein 26A	VPS26A	No_Sign	0.398064	-0.82991	-0.897203	No_Sign	0.833014	0.146461	0.217666	No_Sign	0.259456	-0.976371	-1.31597	No_Sign	0.493312
P12814-2;P12814;P12814-3;P12814-4	P12814-2;P12814;P12814-3;P12814-4	Alpha-actinin-1	ACTN1	No_Sign	0.11531	-0.785212	-1.75216	No_Sign	0.477504	-0.509306	-0.740342	No_Sign	0.662845	-0.275906	-0.457146	No_Sign	0.49334
P22234;P22234-2	P22234;P22234-2	Multifunctional protein ADE2;Phosphoribosylaminoimidazole-succinocarboxamide synthase;Phosphoribosylaminoimidazole carboxylase	PAICS	No_Sign	0.441918	-0.396616	-0.806649	No_Sign	0.531503	0.414398	0.646628	No_Sign	0.164842	-0.811014	-1.55125	No_Sign	0.494316
P12111-2;P12111;P12111-4;P12111-5;P12111-3	P12111-2;P12111;P12111-4	Collagen alpha-3(VI) chain	COL6A3	No_Sign	0.357022	-0.636904	-0.984108	No_Sign	0.312573	-0.839991	-1.07157	No_Sign	0.810744	0.203087	0.247529	No_Sign	0.496294
Q9Y6W5;Q9Y6W5-2	Q9Y6W5;Q9Y6W5-2	Wiskott-Aldrich syndrome protein family member 2	WASF2	No_Sign	0.329235	-0.689035	-1.03918	No_Sign	0.865124	0.104675	0.173927	No_Sign	0.233341	-0.79371	-1.31359	No_Sign	0.496436
Q15942;Q15942-2	Q15942;Q15942-2	Zyxin	ZYX	No_Sign	0.111374	-0.889311	-1.77764	No_Sign	0.926738	-0.074432	-0.0949855	No_Sign	0.324359	-0.814879	-1.05994	No_Sign	0.496514
Q1KMD3	Q1KMD3	Heterogeneous nuclear ribonucleoprotein U-like protein 2	HNRNPUL2	No_Sign	0.424334	0.455601	0.86326	No_Sign	0.289869	0.560484	1.12353	No_Sign	0.867493	-0.104882	-0.172927	No_Sign	0.497516
Q9NXG2	Q9NXG2	THUMP domain-containing protein 1	THUMPD1	No_Sign	0.536898	-0.510824	-0.676128	No_Sign	1	0	0	No_Sign	0.983358	-0.0162932	-0.0224527	No_Sign	0.499025
Q03591;P36980-2;P36980	Q03591	Complement factor H-related protein 1	CFHR1	No_Sign	0.407489	-0.530633	-0.887019	No_Sign	0.513363	0.720902	0.680443	No_Sign	0.215322	-1.25154	-1.41327	No_Sign	0.49942
P84074;P37235	P84074;P37235	Neuron-specific calcium-binding protein hippocalcin;Hippocalcin-like protein 1	HPCA;HPCAL1	No_Sign	0.477409	0.757944	0.771181	No_Sign	0.703755	-0.258017	-0.390484	No_Sign	0.35403	1.01596	1.02527	No_Sign	0.500267
O75427	O75427	Leucine-rich repeat and calponin homology domain-containing protein 4	LRCH4	No_Sign	0.165588	0.584647	1.52838	No_Sign	0.920313	-0.0576559	-0.103308	No_Sign	0.288172	0.642303	1.14419	No_Sign	0.500506
P07148	P07148	Fatty acid-binding protein, liver	FABP1	No_Sign	0.456206	-0.755497	-0.785511	No_Sign	0.266714	-0.896234	-1.1788	No_Sign	0.869206	0.140738	0.173557	No_Sign	0.500889
Q14117	Q14117	Dihydropyrimidinase	DPYS	No_Sign	0.356288	-1.04897	-0.973077	No_Sign	0.715617	0.413513	0.373904	No_Sign	0.176384	-1.46248	-1.48826	No_Sign	0.501035
Q9Y2W1	Q9Y2W1	Thyroid hormone receptor-associated protein 3	THRAP3	No_Sign	0.336363	-0.47844	-1.06776	No_Sign	0.388339	-0.342061	-0.905922	No_Sign	0.794686	-0.136379	-0.271284	No_Sign	0.501724
Q9Y2S2-2;Q9Y2S2	Q9Y2S2-2;Q9Y2S2	Lambda-crystallin homolog	CRYL1	No_Sign	0.273004	0.709142	1.16931	No_Sign	0.337024	0.817705	1.00712	No_Sign	0.880271	-0.108562	-0.15617	No_Sign	0.502775
P49207	P49207	60S ribosomal protein L34	RPL34	No_Sign	0.331383	0.69155	1.03	No_Sign	0.366945	0.533576	0.950994	No_Sign	0.771934	0.157974	0.306182	No_Sign	0.504243
Q96CX2	Q96CX2	BTB/POZ domain-containing protein KCTD12	KCTD12	No_Sign	0.181678	-0.972986	-1.48944	No_Sign	0.541601	-0.50524	-0.630446	No_Sign	0.399614	-0.467746	-0.906518	No_Sign	0.505198
P46060	P46060	Ran GTPase-activating protein 1	RANGAP1	No_Sign	0.896183	-0.0838174	-0.139852	No_Sign	1	0	0	No_Sign	0.431305	-0.646748	-0.833867	No_Sign	0.507175
Q92945	Q92945	Far upstream element-binding protein 2	KHSRP	No_Sign	0.391895	0.21762	0.917726	No_Sign	0.355212	0.621661	0.994123	No_Sign	0.51815	-0.40404	-0.694185	No_Sign	0.507236
P49407-2;P49407	P49407-2;P49407	Beta-arrestin-1	ARRB1	No_Sign	0.819377	-0.154912	-0.236129	No_Sign	1	0	0	No_Sign	0.264308	-0.665149	-1.28175	No_Sign	0.508512
Q9UHD8-4	Q9UHD8-4	Septin-9	40057	No_Sign	0.125562	-0.863202	-1.71736	No_Sign	0.803759	-0.187971	-0.255092	No_Sign	0.30449	-0.67523	-1.12197	No_Sign	0.50877
Q96JJ3-3;Q96JJ3	Q96JJ3-3;Q96JJ3	Engulfment and cell motility protein 2	ELMO2	No_Sign	0.446844	0.44427	0.826286	No_Sign	0.927749	-0.0288784	-0.0930142	No_Sign	0.399132	0.473149	0.949678	No_Sign	0.509521
Q8NE00-2;Q8NE00	Q8NE00-2;Q8NE00	Transmembrane protein 104	TMEM104	No_Sign	1	0	0	No_Sign	0.357549	-0.35521	-0.967423	No_Sign	0.388459	0.496674	0.933819	No_Sign	0.512847
P01023;CON__ENSEMBL:ENSBTAP00000024146;P20742-2;P20742	P01023	Alpha-2-macroglobulin	A2M	No_Sign	0.0641835	-0.404694	-2.1934	No_Sign	0.84006	-0.0757934	-0.20854	No_Sign	0.351724	-0.3289	-1.02102	No_Sign	0.513512
P55786;A6NEC2;P55786-2	P55786;A6NEC2;P55786-2	Puromycin-sensitive aminopeptidase;Puromycin-sensitive aminopeptidase-like protein	NPEPPS;NPEPPSL1	No_Sign	0.380233	0.822295	0.955541	No_Sign	0.678564	0.229719	0.427016	No_Sign	0.492586	0.592576	0.755567	No_Sign	0.516344
Q9H4G4	Q9H4G4	Golgi-associated plant pathogenesis-related protein 1	GLIPR2	No_Sign	0.646122	-0.217486	-0.476771	No_Sign	0.279921	-0.514022	-1.13662	No_Sign	0.527845	0.296536	0.662189	No_Sign	0.51636
P62136-3;P62136;P62136-2	P62136-3;P62136;P62136-2	Serine/threonine-protein phosphatase PP1-alpha catalytic subunit	PPP1CA	No_Sign	0.206292	-0.720627	-1.385	No_Sign	0.869872	0.12225	0.167828	No_Sign	0.188072	-0.842877	-1.48457	No_Sign	0.516829
P51571	P51571	Translocon-associated protein subunit delta	SSR4	No_Sign	0.242955	0.437977	1.27836	No_Sign	0.353332	0.553384	0.976298	No_Sign	1	0	0	No_Sign	0.517131
P31150	P31150	Rab GDP dissociation inhibitor alpha	GDI1	No_Sign	0.425884	-0.164789	-0.835552	No_Sign	0.305453	-0.224658	-1.07887	No_Sign	0.703452	0.0598691	0.394644	No_Sign	0.51739
P49321-2;P49321-4;P49321;P49321-3	P49321-2;P49321-4;P49321;P49321-3	Nuclear autoantigenic sperm protein	NASP	No_Sign	0.595344	-0.263762	-0.564693	No_Sign	0.483078	0.414219	0.738951	No_Sign	0.322433	-0.677981	-1.05458	No_Sign	0.517803
Q9UBQ7	Q9UBQ7	Glyoxylate reductase/hydroxypyruvate reductase	GRHPR	No_Sign	0.790369	-0.254309	-0.279577	No_Sign	0.35923	0.669148	0.957903	No_Sign	0.361432	-0.923457	-0.99431	No_Sign	0.518529
P47755-2;P47755	P47755-2;P47755	F-actin-capping protein subunit alpha-2	CAPZA2	No_Sign	0.408704	-0.283995	-0.878034	No_Sign	0.600535	0.218701	0.539211	No_Sign	0.120815	-0.502695	-1.79546	No_Sign	0.519155
P15880	P15880	40S ribosomal protein S2	RPS2	No_Sign	0.203001	-0.264577	-1.37428	No_Sign	0.417349	-0.21355	-0.844873	No_Sign	0.821668	-0.0510265	-0.233723	No_Sign	0.519426
Q9P253	Q9P253	Vacuolar protein sorting-associated protein 18 homolog	VPS18	No_Sign	0.364657	0.642521	0.977735	No_Sign	0.756045	-0.214631	-0.319925	No_Sign	0.293812	0.857152	1.1275	No_Sign	0.519752
P49327	P49327	Fatty acid synthase;[Acyl-carrier-protein] S-acetyltransferase;[Acyl-carrier-protein] S-malonyltransferase;3-oxoacyl-[acyl-carrier-protein] synthase;3-oxoacyl-[acyl-carrier-protein] reductase;3-hydroxyacyl-[acyl-carrier-protein] dehydratase;Enoyl-[acyl-carrier-protein] reductase;Oleoyl-[acyl-carrier-protein] hydrolase	FASN	No_Sign	0.26272	0.587645	1.20485	No_Sign	0.949174	0.0325658	0.0652423	No_Sign	0.30009	0.555079	1.11135	No_Sign	0.521627
P09417-2;P09417	P09417-2;P09417	Dihydropteridine reductase	QDPR	No_Sign	0.723623	0.126961	0.378315	No_Sign	0.332412	0.439507	1.05183	No_Sign	0.550128	-0.312546	-0.6238	No_Sign	0.521789
P11498	P11498	Pyruvate carboxylase, mitochondrial	PC	No_Sign	0.517226	0.431423	0.709386	No_Sign	0.663228	-0.186003	-0.450358	No_Sign	0.391432	0.617426	0.934025	No_Sign	0.521905
P31949	P31949	Protein S100-A11;Protein S100-A11, N-terminally processed	S100A11	No_Sign	0.53288	0.395532	0.650116	No_Sign	0.515985	-0.475809	-0.671229	No_Sign	0.146344	0.871341	1.61651	No_Sign	0.523786
Q13151	Q13151	Heterogeneous nuclear ribonucleoprotein A0	HNRNPA0	No_Sign	0.120273	-0.594569	-1.72486	No_Sign	0.936851	0.0487554	0.0816802	No_Sign	0.278958	-0.643325	-1.19055	No_Sign	0.523812
P21291	P21291	Cysteine and glycine-rich protein 1	CSRP1	No_Sign	0.294759	-0.386719	-1.11287	No_Sign	0.86792	0.0634781	0.17023	No_Sign	0.206689	-0.450197	-1.37487	No_Sign	0.524722
Q13045-2;Q13045;Q13045-3	Q13045-2;Q13045;Q13045-3	Protein flightless-1 homolog	FLII	No_Sign	0.241022	-1.12942	-1.26615	No_Sign	0.463987	-0.741093	-0.760417	No_Sign	0.700488	-0.388328	-0.398897	No_Sign	0.524767
P60709;Q6S8J3;P0CG38;Q9BYX7;P0CG39	P60709	Actin, cytoplasmic 1;Actin, cytoplasmic 1, N-terminally processed	ACTB	No_Sign	0.206853	-0.922714	-1.36742	No_Sign	0.482318	-0.587232	-0.727163	No_Sign	0.606016	-0.335482	-0.538311	No_Sign	0.52502
P11021	P11021	78 kDa glucose-regulated protein	HSPA5	No_Sign	0.71036	0.60311	0.395398	No_Sign	0.218351	1.31168	1.30757	No_Sign	0.667245	-0.708571	-0.457849	No_Sign	0.527562
Q7Z4I7-3;Q7Z4I7-5;Q7Z4I7-2;Q7Z4I7-4	Q7Z4I7-3;Q7Z4I7-5;Q7Z4I7-2	LIM and senescent cell antigen-like-containing domain protein 2	LIMS2	No_Sign	0.695582	0.0902187	0.40474	No_Sign	0.438792	-0.275175	-0.808928	No_Sign	0.263416	0.365393	1.22694	No_Sign	0.527683
P14209-3;P14209	P14209-3;P14209	CD99 antigen	CD99	No_Sign	0.61941	0.312905	0.522435	No_Sign	0.487944	-0.325107	-0.718147	No_Sign	0.30395	0.638012	1.14459	No_Sign	0.52848
Q14103-4;Q14103-3;Q14103-2;Q14103	Q14103-4;Q14103-3;Q14103-2;Q14103	Heterogeneous nuclear ribonucleoprotein D0	HNRNPD	No_Sign	0.756976	0.276189	0.326069	No_Sign	0.274386	0.839224	1.15822	No_Sign	0.564024	-0.563035	-0.607906	No_Sign	0.529924
Q15019;Q15019-3;Q15019-2	Q15019;Q15019-3;Q15019-2	Septin-2	37500	No_Sign	0.0808101	-0.803202	-2.04952	No_Sign	0.635486	-0.354576	-0.491521	No_Sign	0.501413	-0.448626	-0.721456	No_Sign	0.52996
P09914-2;P09914	P09914-2;P09914	Interferon-induced protein with tetratricopeptide repeats 1	IFIT1	No_Sign	0.428398	0.419264	0.832754	No_Sign	0.645879	-0.250942	-0.474224	No_Sign	0.0936621	0.670206	1.90247	No_Sign	0.532093
Q16719-2;Q16719	Q16719-2;Q16719	Kynureninase	KYNU	No_Sign	0.604486	-0.196586	-0.546929	No_Sign	1	0	0	No_Sign	0.312912	-0.442915	-1.08362	No_Sign	0.532334
P63261	P63261	Actin, cytoplasmic 2;Actin, cytoplasmic 2, N-terminally processed	ACTG1	No_Sign	0.905954	-0.0275576	-0.122404	No_Sign	0.349761	0.205247	0.977138	No_Sign	0.339896	-0.232805	-1.02462	No_Sign	0.532748
Q13884-2;Q13884	Q13884-2;Q13884	Beta-1-syntrophin	SNTB1	No_Sign	0.284456	-0.910367	-1.16472	No_Sign	0.507234	-0.508061	-0.686762	No_Sign	0.642789	-0.402307	-0.484215	No_Sign	0.533363
Q16851;Q16851-2	Q16851;Q16851-2	UTP--glucose-1-phosphate uridylyltransferase	UGP2	No_Sign	0.987346	-0.0120445	-0.0163814	No_Sign	0.310226	0.634117	1.07086	No_Sign	0.342166	-0.646161	-1.0492	No_Sign	0.536305
P21695-2;P21695	P21695-2;P21695	Glycerol-3-phosphate dehydrogenase [NAD(+)], cytoplasmic	GPD1	No_Sign	0.995759	0.00373295	0.00555523	No_Sign	0.256789	-0.500497	-1.21365	No_Sign	0.445763	0.50423	0.853428	No_Sign	0.536797
Q96E22	Q96E22	Dehydrodolichyl diphosphate syntase complex subunit NUS1	NUS1	No_Sign	0.226466	-0.494514	-1.29831	No_Sign	0.903616	-0.0536982	-0.123925	No_Sign	0.268967	-0.440816	-1.18817	No_Sign	0.537319
Q5SSJ5;Q5SSJ5-2;Q5SSJ5-3;Q5SSJ5-5	Q5SSJ5;Q5SSJ5-2;Q5SSJ5-3	Heterochromatin protein 1-binding protein 3	HP1BP3	No_Sign	0.993394	-0.00423847	-0.00876487	No_Sign	0.198183	0.322481	1.38849	No_Sign	0.51635	-0.32672	-0.723258	No_Sign	0.53958
P26599;P26599-2;P26599-3	P26599;P26599-2;P26599-3	Polypyrimidine tract-binding protein 1	PTBP1	No_Sign	0.323975	0.331581	1.09397	No_Sign	0.371727	0.505835	0.966609	No_Sign	0.767073	-0.174254	-0.307589	No_Sign	0.540488
P17858;P17858-2	P17858	ATP-dependent 6-phosphofructokinase, liver type	PFKL	No_Sign	0.606404	-0.175931	-0.534461	No_Sign	0.498713	0.221569	0.700227	No_Sign	0.209361	-0.3975	-1.3808	No_Sign	0.540569
P21281	P21281	V-type proton ATPase subunit B, brain isoform	ATP6V1B2	No_Sign	0.272782	-0.561352	-1.17437	No_Sign	0.498896	-0.331173	-0.699283	No_Sign	0.629968	-0.230179	-0.502368	No_Sign	0.542444
Q07955	Q07955	Serine/arginine-rich splicing factor 1	SRSF1	No_Sign	0.970116	-0.0165184	-0.039865	No_Sign	0.31888	0.341442	1.0641	No_Sign	0.480857	-0.357961	-0.751082	No_Sign	0.54299
Q93084-4;Q93084-2;Q93084-3;Q93084-7;Q93084;Q93084-6;Q93084-5	Q93084-4;Q93084-2;Q93084-3;Q93084-7;Q93084;Q93084-6;Q93084-5	Sarcoplasmic/endoplasmic reticulum calcium ATPase 3	ATP2A3	No_Sign	1	0	0	No_Sign	0.959328	0.0291872	0.0529805	No_Sign	0.383532	0.545848	0.925798	No_Sign	0.543064
P62993-2;P62993	P62993-2;P62993	Growth factor receptor-bound protein 2	GRB2	No_Sign	0.765505	-0.16868	-0.307576	No_Sign	0.429908	0.60918	0.825023	No_Sign	0.296107	-0.77786	-1.12339	No_Sign	0.543347
P0C0L4-2;P0C0L4;P0C0L5;CON__P01030;CON__ENSEMBL:ENSBTAP00000007350	P0C0L4-2;P0C0L4;P0C0L5	Complement C4-A;Complement C4 beta chain;Complement C4-A alpha chain;C4a anaphylatoxin;C4b-A;C4d-A;Complement C4 gamma chain;Complement C4-B;Complement C4 beta chain;Complement C4-B alpha chain;C4a anaphylatoxin;C4b-B;C4d-B;Complement C4 gamma chain	C4A;C4B	No_Sign	0.329108	-1.13069	-1.04589	No_Sign	0.727299	0.49197	0.357755	No_Sign	0.147143	-1.62266	-1.6517	No_Sign	0.54442
Q12765-3;Q12765;Q12765-2	Q12765-3;Q12765;Q12765-2	Secernin-1	SCRN1	No_Sign	0.410177	0.278904	0.877571	No_Sign	0.581145	-0.278303	-0.569988	No_Sign	0.205572	0.557207	1.43725	No_Sign	0.544924
P60174-1;P60174;P60174-4	P60174-1;P60174;P60174-4	Triosephosphate isomerase	TPI1	No_Sign	0.711214	-0.0903527	-0.387472	No_Sign	0.449595	0.245377	0.783998	No_Sign	0.175424	-0.33573	-1.56478	No_Sign	0.548881
P13639	P13639	Elongation factor 2	EEF2	No_Sign	0.342595	-0.374069	-1.01939	No_Sign	0.871725	0.0608314	0.165591	No_Sign	0.311848	-0.4349	-1.08424	No_Sign	0.549003
O95445-2;O95445	O95445-2;O95445	Apolipoprotein M	APOM	No_Sign	1	0	0	No_Sign	0.373785	-0.415767	-0.927614	No_Sign	0.343837	0.551007	1.03849	No_Sign	0.549125
P15144	P15144	Aminopeptidase N	ANPEP	No_Sign	0.612877	-0.284208	-0.546521	No_Sign	0.228776	-0.401543	-1.2788	No_Sign	0.835675	0.117336	0.219742	No_Sign	0.551273
P68363;P68363-2;Q71U36-2;Q71U36;Q9BQE3;Q13748-2;Q13748;Q6PEY2;P68366-2;P68366;Q9NY65-2;Q9NY65	P68363;P68363-2;Q71U36-2;Q71U36;Q9BQE3;Q13748-2;Q13748;Q6PEY2;P68366-2;P68366	Tubulin alpha-1B chain;Tubulin alpha-1A chain;Tubulin alpha-1C chain;Tubulin alpha-3C/D chain;Tubulin alpha-3E chain;Tubulin alpha-4A chain	TUBA1B;TUBA1A;TUBA1C;TUBA3C;TUBA3E;TUBA4A	No_Sign	0.34867	-0.379598	-1.00864	No_Sign	0.740003	0.155168	0.340726	No_Sign	0.107764	-0.534766	-1.89393	No_Sign	0.552558
P02462-2;P02462	P02462-2;P02462	Collagen alpha-1(IV) chain;Arresten	COL4A1	No_Sign	0.393354	-0.827288	-0.910706	No_Sign	0.74574	0.315557	0.333556	No_Sign	0.299367	-1.14284	-1.11247	No_Sign	0.555766
P35611-2;P35611-6;P35611;P35611-3;P35611-5;P35611-4	P35611-2;P35611-6;P35611;P35611-3;P35611-5;P35611-4	Alpha-adducin	ADD1	No_Sign	0.30875	-0.68245	-1.08797	No_Sign	0.464288	-0.467902	-0.7726	No_Sign	0.513785	-0.214548	-0.692606	No_Sign	0.55657
P30613-2;P30613	P30613-2;P30613	Pyruvate kinase PKLR	PKLR	No_Sign	0.71688	0.240958	0.385744	No_Sign	0.224574	0.496076	1.28684	No_Sign	0.698038	-0.255119	-0.414692	No_Sign	0.557584
O60927	O60927	Protein phosphatase 1 regulatory subunit 11	PPP1R11	No_Sign	0.259978	-1.17035	-1.26139	No_Sign	0.602552	-0.5467	-0.542465	No_Sign	0.613868	-0.623646	-0.525363	No_Sign	0.558233
Q9H299	Q9H299	SH3 domain-binding glutamic acid-rich-like protein 3	SH3BGRL3	No_Sign	0.246065	0.501918	1.24791	No_Sign	0.986788	0.00808534	0.0169408	No_Sign	1	0	0	No_Sign	0.559344
P39059	P39059	Collagen alpha-1(XV) chain;Restin;Restin-2;Restin-3;Restin-4	COL15A1	No_Sign	1	0	0	No_Sign	0.92351	0.0572849	0.098993	No_Sign	0.368116	0.548468	0.958168	No_Sign	0.560418
Q6ZS17-2;Q6ZS17;Q6ZS17-3;Q6ZS17-4	Q6ZS17-2;Q6ZS17;Q6ZS17-3;Q6ZS17-4	Protein FAM65A	FAM65A	No_Sign	0.178431	-0.674655	-1.50214	No_Sign	0.511286	-0.444575	-0.679762	No_Sign	0.663122	-0.230081	-0.460038	No_Sign	0.561062
P49841;P49841-2	P49841;P49841-2	Glycogen synthase kinase-3 beta	GSK3B	No_Sign	0.2768	-0.53374	-1.1812	No_Sign	0.915204	0.0597358	0.109671	No_Sign	0.335783	-0.593476	-1.02408	No_Sign	0.561571
Q8WVM8	Q8WVM8	Sec1 family domain-containing protein 1	SCFD1	No_Sign	0.667014	0.385655	0.453531	No_Sign	0.481824	-0.441733	-0.7283	No_Sign	0.353875	0.827387	1.02647	No_Sign	0.561631
Q9P1F3	Q9P1F3	Costars family protein ABRACL	ABRACL	No_Sign	0.660068	0.282468	0.461277	No_Sign	0.279234	0.555089	1.13827	No_Sign	0.659598	-0.272621	-0.465167	No_Sign	0.562215
O00401	O00401	Neural Wiskott-Aldrich syndrome protein	WASL	No_Sign	0.482223	-0.508189	-0.769854	No_Sign	0.324868	-0.490721	-1.04026	No_Sign	0.98144	-0.0174678	-0.0243523	No_Sign	0.562233
P62851	P62851	40S ribosomal protein S25	RPS25	No_Sign	0.348843	0.981856	1.02805	No_Sign	0.914083	0.0925922	0.110781	No_Sign	0.4299	0.889264	0.840513	No_Sign	0.563372
Q86UU1-3;Q86UU1-2;Q86UU1	Q86UU1-3;Q86UU1-2;Q86UU1	Pleckstrin homology-like domain family B member 1	PHLDB1	No_Sign	0.362056	0.433614	0.965551	No_Sign	0.759811	0.105699	0.318396	No_Sign	0.377075	0.327915	1.01413	No_Sign	0.563432
P48637-2;P48637	P48637-2;P48637	Glutathione synthetase	GSS	No_Sign	0.589625	-0.482802	-0.567098	No_Sign	0.560851	0.401136	0.600017	No_Sign	0.312325	-0.883938	-1.11657	No_Sign	0.564016
Q63HR2;Q63HR2-4;Q63HR2-5;Q63HR2-2;Q63HR2-6	Q63HR2;Q63HR2-4;Q63HR2-5;Q63HR2-2;Q63HR2-6	Tensin-2	TNS2	No_Sign	0.115235	-0.414682	-1.83405	No_Sign	0.647091	0.356961	0.484764	No_Sign	0.34403	-0.771643	-1.0329	No_Sign	0.564101
P04406;P04406-2	P04406;P04406-2	Glyceraldehyde-3-phosphate dehydrogenase	GAPDH	No_Sign	0.730632	0.181399	0.363571	No_Sign	0.266371	0.428891	1.17196	No_Sign	0.643225	-0.247492	-0.49112	No_Sign	0.565083
P05141	P05141	ADP/ATP translocase 2;ADP/ATP translocase 2, N-terminally processed	SLC25A5	No_Sign	0.464437	-0.737396	-0.800224	No_Sign	0.598814	-0.246348	-0.545107	No_Sign	0.602947	-0.491048	-0.571988	No_Sign	0.565146
Q9BXR6	Q9BXR6	Complement factor H-related protein 5	CFHR5	No_Sign	0.20273	-0.790556	-1.38223	No_Sign	0.452959	-0.664324	-0.788378	No_Sign	0.883076	-0.126233	-0.152323	No_Sign	0.565227
P16403;Q02539;P22492	P16403	Histone H1.2	HIST1H1C	No_Sign	0.170189	-0.502338	-1.51005	No_Sign	0.655273	-0.212406	-0.463152	No_Sign	0.548583	-0.289932	-0.627648	No_Sign	0.56657
P35555;P35556	P35555	Fibrillin-1	FBN1	No_Sign	0.491451	-0.191429	-0.73757	No_Sign	0.353777	-0.307324	-0.989276	No_Sign	0.752105	0.115895	0.326942	No_Sign	0.567036
O95271-2;O95271	O95271-2;O95271	Tankyrase-1	TNKS	No_Sign	0.286527	0.856771	1.14497	No_Sign	0.496674	0.549837	0.709336	No_Sign	1	0	0	No_Sign	0.567046
Q9ULC0-2;Q9ULC0-3;Q9ULC0	Q9ULC0-2;Q9ULC0-3;Q9ULC0	Endomucin	EMCN	No_Sign	0.430625	1.24885	0.872238	No_Sign	0.410556	0.865522	0.862392	No_Sign	0.81427	0.383333	0.24679	No_Sign	0.567091
O60218;C9JRZ8	O60218;C9JRZ8	Aldo-keto reductase family 1 member B10;Aldo-keto reductase family 1 member B15	AKR1B10;AKR1B15	No_Sign	0.942006	0.0677544	0.0757866	No_Sign	0.312546	0.761169	1.05848	No_Sign	0.460404	-0.693414	-0.791456	No_Sign	0.567275
P0DMV9;P0DMV8;P0DMV8-2	P0DMV9;P0DMV8;P0DMV8-2	Heat shock 70 kDa protein 1B;Heat shock 70 kDa protein 1A	HSPA1B;HSPA1A	No_Sign	0.556463	-0.222986	-0.612146	No_Sign	0.571033	0.204298	0.584158	No_Sign	0.235137	-0.427284	-1.29723	No_Sign	0.568039
O15173;O15173-2	O15173;O15173-2	Membrane-associated progesterone receptor component 2	PGRMC2	No_Sign	0.85163	0.127068	0.20196	No_Sign	1	0	0	No_Sign	0.522466	0.462314	0.700119	No_Sign	0.568779
Q6YN16-2;Q6YN16	Q6YN16-2;Q6YN16	Hydroxysteroid dehydrogenase-like protein 2	HSDL2	No_Sign	0.539611	-0.544336	-0.650516	No_Sign	0.284758	-0.63587	-1.13268	No_Sign	0.907865	0.091534	0.123062	No_Sign	0.56883
P30039;P30039-2	P30039;P30039-2	Phenazine biosynthesis-like domain-containing protein	PBLD	No_Sign	0.896479	0.165898	0.13572	No_Sign	0.287256	1.00306	1.11964	No_Sign	0.496755	-0.83716	-0.734315	No_Sign	0.569299
Q9UI08-5;Q9UI08-2	Q9UI08-5;Q9UI08-2	Ena/VASP-like protein	EVL	No_Sign	0.382316	0.555574	0.933219	No_Sign	0.856981	0.0814626	0.185162	No_Sign	1	0	0	No_Sign	0.569645
P05091-2;P05091	P05091-2;P05091	Aldehyde dehydrogenase, mitochondrial	ALDH2	No_Sign	0.614345	-0.839807	-0.545768	No_Sign	0.598943	0.389558	0.541998	No_Sign	0.462025	-1.22936	-0.822845	No_Sign	0.57012
Q13057;Q13057-2	Q13057;Q13057-2	Bifunctional coenzyme A synthase;Phosphopantetheine adenylyltransferase;Dephospho-CoA kinase	COASY	No_Sign	0.816098	-0.142911	-0.243704	No_Sign	0.382732	0.385238	0.909367	No_Sign	0.391298	-0.528149	-0.93985	No_Sign	0.570437
P31942-3;P31942-2;P31942;P31942-4	P31942-3;P31942-2;P31942;P31942-4	Heterogeneous nuclear ribonucleoprotein H3	HNRNPH3	No_Sign	0.832328	0.223047	0.224752	No_Sign	0.210225	0.71957	1.33192	No_Sign	0.633336	-0.496523	-0.516978	No_Sign	0.571998
P60981;P60981-2	P60981;P60981-2	Destrin	DSTN	No_Sign	0.821735	0.032513	0.232142	No_Sign	0.459025	-0.269956	-0.787746	No_Sign	0.396258	0.302469	0.91988	No_Sign	0.573268
Q9Y2D4-2;Q9Y2D4	Q9Y2D4-2;Q9Y2D4	Exocyst complex component 6B	EXOC6B	No_Sign	0.452697	-0.422757	-0.812446	No_Sign	0.361862	-0.353436	-0.95167	No_Sign	0.89909	-0.0693208	-0.13333	No_Sign	0.57395
O00592-2;O00592	O00592-2;O00592	Podocalyxin	PODXL	No_Sign	0.733697	0.119625	0.355097	No_Sign	0.402036	0.559425	0.89895	No_Sign	0.51748	-0.439799	-0.682591	No_Sign	0.574414
Q9UBI6	Q9UBI6	Guanine nucleotide-binding protein G(I)/G(S)/G(O) subunit gamma-12	GNG12	No_Sign	0.719054	-0.253795	-0.376882	No_Sign	0.298005	-0.616697	-1.09319	No_Sign	0.612672	0.362902	0.533369	No_Sign	0.575352
P06702	P06702	Protein S100-A9	S100A9	No_Sign	0.177321	0.411104	1.46725	No_Sign	0.682655	-0.285184	-0.428806	No_Sign	0.329942	0.696288	1.06339	No_Sign	0.5764
P56545-2;P56545;P56545-3	P56545-2;P56545;P56545-3	C-terminal-binding protein 2	CTBP2	No_Sign	0.327676	-0.721553	-1.04454	No_Sign	0.953992	0.0417047	0.0590654	No_Sign	0.321815	-0.763257	-1.05923	No_Sign	0.578096
Q9BVK6	Q9BVK6	Transmembrane emp24 domain-containing protein 9	TMED9	No_Sign	0.631342	0.401189	0.520898	No_Sign	0.232559	0.539546	1.27181	No_Sign	0.870248	-0.138358	-0.173335	No_Sign	0.580498
Q9BRA2	Q9BRA2	Thioredoxin domain-containing protein 17	TXNDC17	No_Sign	0.439691	-0.648659	-0.8219	No_Sign	0.957871	0.0300682	0.0543184	No_Sign	0.368066	-0.678727	-1.01174	No_Sign	0.580721
P12277	P12277	Creatine kinase B-type	CKB	No_Sign	0.531931	-0.559014	-0.661493	No_Sign	0.684015	0.26208	0.418398	No_Sign	0.339817	-0.821093	-1.05868	No_Sign	0.581832
Q9Y383;Q96HJ9-2;Q9NQ29-2;Q9NQ29;Q9Y383-3;Q9Y383-2	Q9Y383;Q96HJ9-2;Q9NQ29-2;Q9NQ29;Q9Y383-3;Q9Y383-2	Putative RNA-binding protein Luc7-like 2;Putative RNA-binding protein Luc7-like 1	LUC7L2;LUC7L	No_Sign	1	0	0	No_Sign	0.731466	0.1529	0.352053	No_Sign	0.378253	0.329984	0.932857	No_Sign	0.584743
P05166;P05166-2	P05166;P05166-2	Propionyl-CoA carboxylase beta chain, mitochondrial	PCCB	No_Sign	0.919477	-0.0668436	-0.105957	No_Sign	0.348482	0.44996	0.979386	No_Sign	0.444092	-0.516804	-0.829199	No_Sign	0.58486
P61978-3;P61978;P61978-2	P61978-3;P61978;P61978-2	Heterogeneous nuclear ribonucleoprotein K	HNRNPK	No_Sign	0.298253	-0.681401	-1.1102	No_Sign	0.612045	-0.313193	-0.528359	No_Sign	0.322007	-0.368207	-1.07171	No_Sign	0.585112
P84157-2	P84157-2			No_Sign	0.33443	0.54189	1.02852	No_Sign	0.936327	-0.0447955	-0.0818035	No_Sign	0.32271	0.586686	1.05625	No_Sign	0.587068
P02647	P02647	Apolipoprotein A-I;Proapolipoprotein A-I;Truncated apolipoprotein A-I	APOA1	No_Sign	0.354468	-0.686739	-0.998213	No_Sign	0.694046	-0.227812	-0.403875	No_Sign	0.518367	-0.458927	-0.687455	No_Sign	0.587392
P16402	P16402	Histone H1.3	HIST1H1D	No_Sign	0.939082	-0.0557531	-0.0801169	No_Sign	0.31719	-0.556554	-1.049	No_Sign	0.508326	0.500801	0.707191	No_Sign	0.587756
Q15233;Q15233-2	Q15233;Q15233-2	Non-POU domain-containing octamer-binding protein	NONO	No_Sign	0.344174	0.562729	1.0271	No_Sign	0.770357	0.144231	0.299618	No_Sign	0.493568	0.418498	0.724927	No_Sign	0.592202
P12110;P12110-3	P12110	Collagen alpha-2(VI) chain	COL6A2	No_Sign	0.576925	-0.638276	-0.582603	No_Sign	0.348287	-1.14602	-0.982769	No_Sign	0.68308	0.507743	0.423829	No_Sign	0.592899
P05106-2;P05106-3;P05106	P05106-2;P05106-3;P05106	Integrin beta-3	ITGB3	No_Sign	0.866177	0.154154	0.174848	No_Sign	0.356891	0.859973	0.965102	No_Sign	0.486655	-0.705819	-0.731249	No_Sign	0.59296
Q13596-2;Q13596;Q13596-3	Q13596-2;Q13596;Q13596-3	Sorting nexin-1	SNX1	No_Sign	0.92826	0.0510381	0.0938586	No_Sign	0.305243	0.413803	1.07896	No_Sign	0.499252	-0.362765	-0.734564	No_Sign	0.594899
O15127	O15127	Secretory carrier-associated membrane protein 2	SCAMP2	No_Sign	0.15107	-0.678225	-1.60396	No_Sign	0.842778	-0.138046	-0.203831	No_Sign	0.377094	-0.540179	-0.958887	No_Sign	0.596937
Q9NYL9	Q9NYL9	Tropomodulin-3	TMOD3	No_Sign	0.564089	0.902264	0.620569	No_Sign	0.314512	1.12008	1.05851	No_Sign	0.892115	-0.217814	-0.14216	No_Sign	0.597095
P52943;P52943-2	P52943;P52943-2	Cysteine-rich protein 2	CRIP2	No_Sign	0.743431	-0.307095	-0.339798	No_Sign	0.467829	0.593318	0.75222	No_Sign	0.323906	-0.900412	-1.07174	No_Sign	0.59799
P07900;P07900-2;Q14568;Q58FF8;Q58FF6	P07900;P07900-2	Heat shock protein HSP 90-alpha	HSP90AA1	No_Sign	0.454937	-0.683363	-0.802294	No_Sign	0.916393	0.0683783	0.107416	No_Sign	0.406552	-0.751741	-0.902817	No_Sign	0.600163
Q9Y2Z0-2;Q9Y2Z0	Q9Y2Z0-2;Q9Y2Z0	Suppressor of G2 allele of SKP1 homolog	SUGT1	No_Sign	0.327855	0.28828	1.05402	No_Sign	0.781964	-0.10747	-0.28675	No_Sign	0.345988	0.39575	1.0033	No_Sign	0.600339
P20340-4;Q9NRW1-2;Q9NRW1;P20340-2;P20340;Q14964	P20340-4;Q9NRW1-2;Q9NRW1;P20340-2;P20340;Q14964	Ras-related protein Rab-6A;Ras-related protein Rab-6B;Ras-related protein Rab-39A	RAB6A;RAB6B;RAB39A	No_Sign	1	0	0	No_Sign	1	0	0	No_Sign	1	0	0	No_Sign	0.600622
P55290;P55290-4;P55290-3;P55290-2;P55290-5	P55290;P55290-4;P55290-3;P55290-2;P55290-5	Cadherin-13	CDH13	No_Sign	0.926411	-0.0538194	-0.0954119	No_Sign	0.332055	-0.44689	-1.02714	No_Sign	0.429426	0.393071	0.870035	No_Sign	0.601096
P56134-3;P56134	P56134-3;P56134	ATP synthase subunit f, mitochondrial	ATP5J2	No_Sign	0.984119	-0.0119089	-0.0209056	No_Sign	0.336648	-0.431469	-1.00657	No_Sign	0.504439	0.41956	0.714136	No_Sign	0.601416
Q14258	Q14258	E3 ubiquitin/ISG15 ligase TRIM25	TRIM25	No_Sign	0.728135	0.312331	0.374465	No_Sign	0.420191	-0.30035	-0.837891	No_Sign	0.500797	0.612681	0.749516	No_Sign	0.603311
P84095	P84095	Rho-related GTP-binding protein RhoG	RHOG	No_Sign	0.423663	-0.490407	-0.852342	No_Sign	0.40247	-0.468972	-0.872289	No_Sign	0.972663	-0.0214347	-0.0355107	No_Sign	0.605297
Q14247-3;Q14247;Q14247-2	Q14247-3;Q14247;Q14247-2	Src substrate cortactin	CTTN	No_Sign	0.458068	0.915	0.80555	No_Sign	0.400701	0.776289	0.87795	No_Sign	0.912882	0.138711	0.114256	No_Sign	0.605313
P54136;P54136-2	P54136;P54136-2	Arginine--tRNA ligase, cytoplasmic	RARS	No_Sign	0.519386	0.454895	0.709248	No_Sign	0.945016	0.0231343	0.0706361	No_Sign	0.543971	0.431761	0.662149	No_Sign	0.605772
Q9NZT1	Q9NZT1	Calmodulin-like protein 5	CALML5	No_Sign	0.325955	0.649085	1.04144	No_Sign	0.790613	-0.228368	-0.272468	No_Sign	0.253945	0.877453	1.24401	No_Sign	0.605888
Q14112-2;Q14112	Q14112-2;Q14112	Nidogen-2	NID2	No_Sign	0.385875	-0.460933	-0.93472	No_Sign	1	0	0	No_Sign	0.735651	-0.176782	-0.353474	No_Sign	0.606607
Q92686	Q92686	Neurogranin;NEUG(55-78)	NRGN	No_Sign	0.429158	0.593864	0.858148	No_Sign	0.48358	0.36533	0.725406	No_Sign	0.756156	0.228534	0.327406	No_Sign	0.607877
P78417-2;P78417	P78417-2;P78417	Glutathione S-transferase omega-1	GSTO1	No_Sign	0.259145	0.776356	1.3191	No_Sign	0.814554	0.185574	0.245376	No_Sign	0.534723	0.590781	0.648687	No_Sign	0.60796
Q96CW1-2;Q96CW1	Q96CW1-2;Q96CW1	AP-2 complex subunit mu	AP2M1	No_Sign	0.977347	-0.0153715	-0.0299023	No_Sign	0.38559	0.413164	0.9133	No_Sign	0.492854	-0.428536	-0.725048	No_Sign	0.609932
Q9UHD8-7;Q9UHD8-2;Q9UHD8-5;Q9UHD8;Q9UHD8-3;Q9UHD8-9;Q9UHD8-8	Q9UHD8-7;Q9UHD8-2;Q9UHD8-5;Q9UHD8;Q9UHD8-3	Septin-9	40057	No_Sign	0.355223	0.388152	1.01308	No_Sign	0.427699	0.460439	0.845505	No_Sign	0.907661	-0.0722872	-0.119819	No_Sign	0.610199
P00505;P00505-2	P00505;P00505-2	Aspartate aminotransferase, mitochondrial	GOT2	No_Sign	0.896128	0.114098	0.139314	No_Sign	0.226957	0.53179	1.28077	No_Sign	0.638418	-0.417692	-0.508473	No_Sign	0.610274
O75083;O75083-3	O75083;O75083-3	WD repeat-containing protein 1	WDR1	No_Sign	0.473091	-0.841752	-0.764136	No_Sign	0.404953	-0.645798	-0.872851	No_Sign	0.848331	-0.195954	-0.204025	No_Sign	0.61198
Q03252	Q03252	Lamin-B2	LMNB2	No_Sign	0.519772	-0.183349	-0.676937	No_Sign	0.362404	-0.241518	-0.950854	No_Sign	0.838255	0.0581686	0.211864	No_Sign	0.612502
Q99501-3;Q99501-2;Q99501-4;Q99501	Q99501-3;Q99501-2;Q99501-4;Q99501	GAS2-like protein 1	GAS2L1	No_Sign	0.66674	-0.210173	-0.449982	No_Sign	0.329686	-0.405593	-1.0199	No_Sign	0.679351	0.195421	0.433909	No_Sign	0.613026
Q8WX93-4;Q8WX93-8;Q8WX93-3;Q8WX93-5;Q8WX93;Q8WX93-2;Q8WX93-9;Q8WX93-7;Q86TC9-2;Q86TC9	Q8WX93-4;Q8WX93-8;Q8WX93-3;Q8WX93-5;Q8WX93;Q8WX93-2;Q8WX93-9;Q8WX93-7	Palladin	PALLD	No_Sign	0.40574	-0.311738	-0.872286	No_Sign	0.847319	0.0699894	0.197536	No_Sign	0.215698	-0.381727	-1.3539	No_Sign	0.61742
Q13867	Q13867	Bleomycin hydrolase	BLMH	No_Sign	1	0	0	No_Sign	0.634479	-0.308388	-0.501039	No_Sign	0.370941	0.587229	0.975096	No_Sign	0.617554
Q7Z7C8;Q7Z7C8-2;Q7Z7C8-4	Q7Z7C8;Q7Z7C8-2;Q7Z7C8-4	Transcription initiation factor TFIID subunit 8	TAF8	No_Sign	1	0	0	No_Sign	1	0	0	No_Sign	1	0	0	No_Sign	0.617623
O75955-2;O75955	O75955-2;O75955	Flotillin-1	FLOT1	No_Sign	0.508943	-0.68995	-0.713011	No_Sign	0.37601	-0.574449	-0.922598	No_Sign	0.908379	-0.115501	-0.121742	No_Sign	0.619645
P18206-2;P18206;P18206-3	P18206-2;P18206	Vinculin	VCL	No_Sign	0.58037	-0.129397	-0.58305	No_Sign	0.644965	0.0858247	0.473734	No_Sign	0.362539	-0.215222	-0.988045	No_Sign	0.620501
Q9H0D6-2;Q9H0D6	Q9H0D6-2;Q9H0D6	5-3 exoribonuclease 2	XRN2	No_Sign	0.174388	-0.443148	-1.57179	No_Sign	0.629495	-0.235254	-0.50775	No_Sign	0.69058	-0.207894	-0.414142	No_Sign	0.62076
P28906	P28906	Hematopoietic progenitor cell antigen CD34	CD34	No_Sign	0.391463	0.361506	0.921485	No_Sign	0.920568	-0.0395741	-0.102366	No_Sign	0.394261	0.40108	0.904331	No_Sign	0.620766
Q9NZA1-2;Q9NZA1;Q9NZA1-3	Q9NZA1-2;Q9NZA1;Q9NZA1-3	Chloride intracellular channel protein 5	CLIC5	No_Sign	0.355805	-0.879358	-0.975391	No_Sign	0.921723	0.0968217	0.100558	No_Sign	0.309101	-0.97618	-1.08695	No_Sign	0.621394
P14543-2;P14543	P14543-2;P14543	Nidogen-1	NID1	No_Sign	0.7586	0.119195	0.317638	No_Sign	0.394401	0.412404	0.886412	No_Sign	0.444046	-0.29321	-0.809822	No_Sign	0.626689
Q2M3D2	Q2M3D2	Exocyst complex component 3-like protein 2	EXOC3L2	No_Sign	0.633747	-0.343877	-0.505237	No_Sign	0.603427	0.264892	0.534872	No_Sign	0.408161	-0.608769	-0.90068	No_Sign	0.626823
Q32MZ4-3;Q32MZ4-2;Q32MZ4	Q32MZ4-3;Q32MZ4-2;Q32MZ4	Leucine-rich repeat flightless-interacting protein 1	LRRFIP1	No_Sign	0.801292	0.17607	0.26022	No_Sign	0.470736	-0.484464	-0.746992	No_Sign	0.343233	0.660534	1.01514	No_Sign	0.627491
P49773	P49773	Histidine triad nucleotide-binding protein 1	HINT1	No_Sign	0.410413	1.15705	0.882975	No_Sign	0.73333	0.345663	0.349617	No_Sign	0.537516	0.811384	0.661144	No_Sign	0.628122
Q9Y281;Q9Y281-3	Q9Y281;Q9Y281-3	Cofilin-2	CFL2	No_Sign	0.998077	0.0016457	0.00251479	No_Sign	0.399157	-0.532328	-0.881097	No_Sign	0.481737	0.533974	0.743061	No_Sign	0.628766
Q9H4A3-4;Q9H4A3-2;Q9H4A3;Q9H4A3-5;Q9H4A3-6;Q9H4A3-7	Q9H4A3-4;Q9H4A3-2;Q9H4A3;Q9H4A3-5;Q9H4A3-6;Q9H4A3-7	Serine/threonine-protein kinase WNK1	WNK1	No_Sign	0.552107	-0.279823	-0.625559	No_Sign	0.589687	0.364594	0.556268	No_Sign	0.252704	-0.644417	-1.27731	No_Sign	0.629875
O95865	O95865	N(G),N(G)-dimethylarginine dimethylaminohydrolase 2	DDAH2	No_Sign	0.422067	-0.455365	-0.843269	No_Sign	0.686921	0.316873	0.414976	No_Sign	0.275423	-0.772238	-1.18863	No_Sign	0.630154
Q8N1G4	Q8N1G4	Leucine-rich repeat-containing protein 47	LRRC47	No_Sign	0.864577	0.112297	0.180797	No_Sign	0.426984	-0.400562	-0.832244	No_Sign	0.485727	0.512859	0.743317	No_Sign	0.630557
Q5JTV8-3;Q5JTV8-2	Q5JTV8-3;Q5JTV8-2	Torsin-1A-interacting protein 1	TOR1AIP1	No_Sign	0.472019	0.520543	0.793959	No_Sign	0.865667	0.0761902	0.174114	No_Sign	0.558411	0.444353	0.625423	No_Sign	0.631715
Q15056-2;Q15056	Q15056-2;Q15056	Eukaryotic translation initiation factor 4H	EIF4H	No_Sign	0.879804	-0.0866838	-0.156059	No_Sign	0.371835	-0.472087	-0.931725	No_Sign	0.468229	0.385403	0.769908	No_Sign	0.631974
Q9UH99-3;Q9UH99;Q9UH99-2	Q9UH99-3;Q9UH99;Q9UH99-2	SUN domain-containing protein 2	SUN2	No_Sign	0.479872	0.398509	0.758022	No_Sign	0.777265	-0.145872	-0.291436	No_Sign	0.398668	0.544381	0.897011	No_Sign	0.632523
Q71DI3;P84243;P68431;Q16695;Q6NXT2	Q71DI3;P84243;P68431;Q16695;Q6NXT2	Histone H3.2;Histone H3.3;Histone H3.1;Histone H3.1t;Histone H3.3C	HIST2H3A;H3F3A;HIST1H3A;HIST3H3;H3F3C	No_Sign	0.415909	-1.09683	-0.858522	No_Sign	0.855693	0.240588	0.187684	No_Sign	0.103723	-1.33742	-1.84889	No_Sign	0.633025
P29692;P29692-4;P29692-2	P29692;P29692-4;P29692-2	Elongation factor 1-delta	EEF1D	No_Sign	0.768582	-0.2126	-0.309764	No_Sign	0.484721	0.397773	0.724565	No_Sign	0.428885	-0.610373	-0.849224	No_Sign	0.633182
Q9UBR2	Q9UBR2	Cathepsin Z	CTSZ	No_Sign	0.49139	0.304358	0.724255	No_Sign	0.834754	-0.0709006	-0.214177	No_Sign	0.346886	0.375259	1.0394	No_Sign	0.633922
Q9BUH6	Q9BUH6	Protein PAXX	C9orf142	No_Sign	0.490181	0.368647	0.733689	No_Sign	0.852955	-0.0746209	-0.189764	No_Sign	0.397367	0.443268	0.918715	No_Sign	0.634459
P67936;P07951-3;Q2TAC2-2;Q2TAC2	P67936	Tropomyosin alpha-4 chain	TPM4	No_Sign	0.349682	-0.298733	-0.996594	No_Sign	0.486795	-0.240801	-0.722508	No_Sign	0.870114	-0.0579327	-0.168867	No_Sign	0.635609
P16284-3;P16284-4;P16284-2;P16284;P16284-5;P16284-6	P16284-3;P16284-4;P16284-2;P16284;P16284-5;P16284-6	Platelet endothelial cell adhesion molecule	PECAM1	No_Sign	0.651352	-0.428456	-0.474416	No_Sign	0.321518	-0.660949	-1.04401	No_Sign	0.784887	0.232493	0.290527	No_Sign	0.635765
Q15654;Q15654-3;Q15654-2	Q15654	Thyroid receptor-interacting protein 6	TRIP6	No_Sign	0.419201	0.652725	0.857968	No_Sign	0.84541	-0.158182	-0.200115	No_Sign	0.368496	0.810907	0.955091	No_Sign	0.639892
P59768	P59768	Guanine nucleotide-binding protein G(I)/G(S)/G(O) subunit gamma-2	GNG2	No_Sign	0.584165	0.292854	0.569555	No_Sign	0.582363	-0.431057	-0.568659	No_Sign	0.29998	0.723911	1.12934	No_Sign	0.640724
P17568	P17568	NADH dehydrogenase [ubiquinone] 1 beta subcomplex subunit 7	NDUFB7	No_Sign	0.630871	0.534392	0.505785	No_Sign	0.337529	0.772113	1.00437	No_Sign	0.817664	-0.237721	-0.243676	No_Sign	0.643525
Q06787-11;Q06787-10;Q06787-8;Q06787-6;Q06787-2;Q06787-4;Q06787-5;Q06787-9;Q06787-7;Q06787-3;Q06787	Q06787-11;Q06787-10;Q06787-8;Q06787-6;Q06787-2;Q06787-4;Q06787-5;Q06787-9;Q06787-7;Q06787-3;Q06787	Fragile X mental retardation protein 1	FMR1	No_Sign	1	0	0	No_Sign	1	0	0	No_Sign	1	0	0	No_Sign	0.644307
P21810	P21810	Biglycan	BGN	No_Sign	0.424399	-0.631787	-0.86286	No_Sign	0.824373	-0.130723	-0.227414	No_Sign	0.528474	-0.501064	-0.671127	No_Sign	0.645685
P50151	P50151	Guanine nucleotide-binding protein G(I)/G(S)/G(O) subunit gamma-10	GNG10	No_Sign	0.326166	0.371985	1.06232	No_Sign	0.819244	-0.120668	-0.234281	No_Sign	0.258955	0.492653	1.26371	No_Sign	0.646391
Q99569-2;Q99569	Q99569-2;Q99569	Plakophilin-4	PKP4	No_Sign	0.698438	-0.394685	-0.418523	No_Sign	0.263611	-0.581669	-1.18362	No_Sign	0.856073	0.186984	0.193051	No_Sign	0.64891
Q9Y5K8	Q9Y5K8	V-type proton ATPase subunit D	ATP6V1D	No_Sign	0.960363	-0.0426731	-0.052406	No_Sign	0.348081	0.482588	0.98046	No_Sign	0.539973	-0.525261	-0.666842	No_Sign	0.649572
Q8TEW8-5;Q8TEW8-6;Q8TEW8-3;Q8TEW8-2;Q8TEW8;Q8TEW8-4	Q8TEW8-5;Q8TEW8-6;Q8TEW8-3;Q8TEW8-2;Q8TEW8	Partitioning defective 3 homolog B	PARD3B	No_Sign	0.322334	-0.86341	-1.07972	No_Sign	0.777701	-0.252182	-0.291395	No_Sign	0.55277	-0.611228	-0.620114	No_Sign	0.65012
Q9BT73	Q9BT73	Proteasome assembly chaperone 3	PSMG3	No_Sign	1	0	0	No_Sign	1	0	0	No_Sign	1	0	0	No_Sign	0.650322
P04083	P04083	Annexin A1	ANXA1	No_Sign	0.376378	-0.270294	-0.931796	No_Sign	0.448953	-0.351475	-0.791267	No_Sign	0.843695	0.081181	0.205252	No_Sign	0.653075
P00403	P00403	Cytochrome c oxidase subunit 2	MT-CO2	No_Sign	0.561094	0.40163	0.612488	No_Sign	0.385764	0.499046	0.903281	No_Sign	0.884722	-0.0974152	-0.15122	No_Sign	0.654312
P06396-2;P06396-4;P06396-3;P06396;CON__Q3SX14	P06396-2;P06396-4;P06396-3;P06396	Gelsolin	GSN	No_Sign	0.82155	0.118596	0.23228	No_Sign	0.392834	0.438922	0.896597	No_Sign	0.409262	-0.320326	-0.879317	No_Sign	0.654543
P61604	P61604	10 kDa heat shock protein, mitochondrial	HSPE1	No_Sign	0.609007	0.390997	0.539167	No_Sign	0.650068	-0.288545	-0.466682	No_Sign	0.394504	0.679542	0.914074	No_Sign	0.654613
Q9GZM7-3;Q9GZM7	Q9GZM7-3;Q9GZM7	Tubulointerstitial nephritis antigen-like	TINAGL1	No_Sign	0.531026	-0.461542	-0.66884	No_Sign	0.429222	-0.737821	-0.83841	No_Sign	0.787334	0.276278	0.279013	No_Sign	0.655024
Q7Z7K0	Q7Z7K0	COX assembly mitochondrial protein homolog	CMC1	No_Sign	0.498369	0.418238	0.747954	No_Sign	1	0	0	No_Sign	0.623029	0.315529	0.524622	No_Sign	0.656147
Q15417-3;Q15417;Q15417-2	Q15417-3;Q15417;Q15417-2	Calponin-3	CNN3	No_Sign	0.293472	-0.637593	-1.13754	No_Sign	0.974588	0.0245935	0.0325899	No_Sign	0.273454	-0.662187	-1.21025	No_Sign	0.65693
Q9UJU6-6;Q9UJU6-2;Q9UJU6-3;Q9UJU6-4	Q9UJU6-6;Q9UJU6-2;Q9UJU6-3;Q9UJU6-4	Drebrin-like protein	DBNL	No_Sign	0.828912	-0.0725089	-0.22302	No_Sign	0.492113	0.227865	0.719664	No_Sign	0.158729	-0.300374	-1.58206	No_Sign	0.657149
Q6P1N0-2;Q6P1N0	Q6P1N0-2;Q6P1N0	Coiled-coil and C2 domain-containing protein 1A	CC2D1A	No_Sign	0.74676	0.247912	0.339074	No_Sign	0.526204	-0.377082	-0.6548	No_Sign	0.429583	0.624993	0.850641	No_Sign	0.65914
Q99497	Q99497	Protein deglycase DJ-1	PARK7	No_Sign	0.878987	0.143187	0.160637	No_Sign	0.337546	0.60968	1.00363	No_Sign	0.627449	-0.466493	-0.517398	No_Sign	0.660174
P29218;P29218-3	P29218;P29218-3	Inositol monophosphatase 1	IMPA1	No_Sign	0.670509	0.369065	0.449936	No_Sign	0.304975	0.499625	1.10324	No_Sign	0.865573	-0.13056	-0.18306	No_Sign	0.661509
O75936	O75936	Gamma-butyrobetaine dioxygenase	BBOX1	No_Sign	0.833586	0.0869448	0.217143	No_Sign	0.407474	0.354689	0.862121	No_Sign	1	0	0	No_Sign	0.662327
Q9BWM7	Q9BWM7	Sideroflexin-3	SFXN3	No_Sign	0.545388	-0.446103	-0.66221	No_Sign	0.968614	-0.0152757	-0.0403479	No_Sign	0.567933	-0.430827	-0.617257	No_Sign	0.662521
Q7Z406;Q7Z406-6;Q7Z406-2;Q7Z406-5;Q7Z406-4	Q7Z406;Q7Z406-6;Q7Z406-2;Q7Z406-5;Q7Z406-4	Myosin-14	MYH14	No_Sign	0.4665	-0.738583	-0.788228	No_Sign	0.461235	-0.678967	-0.771715	No_Sign	0.958559	-0.0596161	-0.0538117	No_Sign	0.662859
O95292-2;O95292	O95292-2;O95292	Vesicle-associated membrane protein-associated protein B/C	VAPB	No_Sign	0.367985	-0.523514	-0.952002	No_Sign	0.936999	-0.0451695	-0.080876	No_Sign	0.404469	-0.478344	-0.882562	No_Sign	0.664962
P29972-4;P29972-2;P29972-3;P29972	P29972-4;P29972-2;P29972-3;P29972	Aquaporin-1	AQP1	No_Sign	0.472454	-0.578351	-0.751445	No_Sign	0.770318	0.249568	0.299385	No_Sign	0.323413	-0.827919	-1.0528	No_Sign	0.665813
P12955-3;P12955-2;P12955	P12955-3;P12955-2;P12955	Xaa-Pro dipeptidase	PEPD	No_Sign	0.670125	-0.22729	-0.446844	No_Sign	0.577365	0.378235	0.574345	No_Sign	0.21481	-0.605524	-1.4101	No_Sign	0.667995
Q13526	Q13526	Peptidyl-prolyl cis-trans isomerase NIMA-interacting 1	PIN1	No_Sign	0.430744	0.507526	0.828743	No_Sign	0.579673	0.281401	0.575724	No_Sign	0.655991	0.226125	0.476446	No_Sign	0.668068
Q9HDC9-2;Q9HDC9	Q9HDC9-2;Q9HDC9	Adipocyte plasma membrane-associated protein	APMAP	No_Sign	0.398024	-0.303675	-0.887536	No_Sign	1	0	0	No_Sign	0.273568	-0.279571	-1.20246	No_Sign	0.668653
Q15036-2;Q15036	Q15036-2;Q15036	Sorting nexin-17	SNX17	No_Sign	0.842402	0.11822	0.214184	No_Sign	0.362997	0.385149	0.977003	No_Sign	0.694291	-0.266928	-0.41344	No_Sign	0.669821
P37802;P37802-2;Q9UI15	P37802;P37802-2	Transgelin-2	TAGLN2	No_Sign	0.602146	-0.249279	-0.540235	No_Sign	0.406513	-0.390608	-0.866128	No_Sign	0.710771	0.141329	0.385812	No_Sign	0.671124
Q9P2E9-3;Q9P2E9-2;Q9P2E9	Q9P2E9-3;Q9P2E9-2;Q9P2E9	Ribosome-binding protein 1	RRBP1	No_Sign	0.488011	-0.524958	-0.732884	No_Sign	0.452911	-0.569873	-0.795606	No_Sign	0.869148	0.044915	0.170472	No_Sign	0.671991
P14061	P14061	Estradiol 17-beta-dehydrogenase 1	HSD17B1	No_Sign	0.486837	0.422672	0.731994	No_Sign	0.443711	0.456984	0.795615	No_Sign	1	0	0	No_Sign	0.672065
Q9Y4J8-8;Q9Y4J8-6;Q9Y4J8-10;Q9Y4J8-11;Q9Y4J8-16;Q9Y4J8-5;Q9Y4J8-4;Q9Y4J8-3;Q9Y4J8-13;Q9Y4J8-2;Q9Y4J8-14;Q9Y4J8-15;Q9Y4J8	Q9Y4J8-8;Q9Y4J8-6;Q9Y4J8-10;Q9Y4J8-11;Q9Y4J8-16;Q9Y4J8-5;Q9Y4J8-4;Q9Y4J8-3;Q9Y4J8-13;Q9Y4J8-2;Q9Y4J8-14;Q9Y4J8-15;Q9Y4J8	Dystrobrevin alpha	DTNA	No_Sign	0.599035	0.169102	0.547361	No_Sign	0.611614	-0.22653	-0.523505	No_Sign	0.301628	0.395632	1.12397	No_Sign	0.672183
P07910-4;P07910-2;P07910;P07910-3;B2RXH8	P07910-4;P07910-2;P07910;P07910-3	Heterogeneous nuclear ribonucleoproteins C1/C2	HNRNPC	No_Sign	0.140488	-0.406955	-1.66282	No_Sign	0.636015	-0.238934	-0.492106	No_Sign	0.711605	-0.168021	-0.390329	No_Sign	0.672883
P07225	P07225	Vitamin K-dependent protein S	PROS1	No_Sign	0.398865	0.411345	0.889725	No_Sign	0.627738	0.204685	0.499637	No_Sign	1	0	0	No_Sign	0.672909
Q15020-4;Q15020	Q15020-4;Q15020	Squamous cell carcinoma antigen recognized by T-cells 3	SART3	No_Sign	1	0	0	No_Sign	0.508529	-0.313639	-0.689026	No_Sign	0.480261	0.436285	0.74643	No_Sign	0.675562
Q9Y241	Q9Y241	HIG1 domain family member 1A, mitochondrial	HIGD1A	No_Sign	0.764112	-0.407296	-0.317583	No_Sign	0.333429	-0.857301	-1.0118	No_Sign	0.738831	0.450005	0.354023	No_Sign	0.675968
Q5T749	Q5T749	Keratinocyte proline-rich protein	KPRP	No_Sign	0.995714	0.00417059	0.00565873	No_Sign	0.38986	-0.459583	-0.896285	No_Sign	0.564088	0.463754	0.617097	No_Sign	0.677034
P62913;P62913-2	P62913;P62913-2	60S ribosomal protein L11	RPL11	No_Sign	0.574248	-0.512023	-0.588965	No_Sign	0.732663	0.254406	0.350504	No_Sign	0.379548	-0.766429	-0.951434	No_Sign	0.677812
Q8WTW3	Q8WTW3	Conserved oligomeric Golgi complex subunit 1	COG1	No_Sign	0.689744	0.192553	0.412692	No_Sign	0.591129	-0.2401	-0.554582	No_Sign	0.300957	0.432653	1.12274	No_Sign	0.67929
P48552	P48552	Nuclear receptor-interacting protein 1	NRIP1	No_Sign	1	0	0	No_Sign	1	0	0	No_Sign	1	0	0	No_Sign	0.680392
Q9H0P0-1	Q9H0P0-1			No_Sign	0.657958	0.214721	0.459699	No_Sign	0.608175	-0.269636	-0.528696	No_Sign	0.370073	0.484357	0.950163	No_Sign	0.681515
O43674-2;O43674	O43674-2;O43674	NADH dehydrogenase [ubiquinone] 1 beta subcomplex subunit 5, mitochondrial	NDUFB5	No_Sign	0.27051	1.30638	1.19238	No_Sign	0.879604	0.231896	0.155093	No_Sign	0.379854	1.07448	0.947472	No_Sign	0.682275
Q99467	Q99467	CD180 antigen	CD180	No_Sign	0.45171	-0.658735	-0.795862	No_Sign	0.856734	-0.12062	-0.185183	No_Sign	0.490636	-0.538116	-0.743336	No_Sign	0.685856
Q6PGP7	Q6PGP7	Tetratricopeptide repeat protein 37	TTC37	No_Sign	0.524534	-0.423799	-0.665792	No_Sign	0.443182	-0.44639	-0.796322	No_Sign	0.969538	0.0225903	0.039769	No_Sign	0.686499
O60664-4;O60664-3;O60664	O60664-4;O60664-3;O60664	Perilipin-3	PLIN3	No_Sign	1	0	0	No_Sign	1	0	0	No_Sign	1	0	0	No_Sign	0.688481
P35606-2;P35606	P35606-2;P35606	Coatomer subunit beta	COPB2	No_Sign	0.689315	-0.168951	-0.430668	No_Sign	0.646914	0.0966983	0.47115	No_Sign	0.537895	-0.265649	-0.672804	No_Sign	0.689395
Q7Z2W4-3;Q7Z2W4-2;Q7Z2W4	Q7Z2W4-3;Q7Z2W4-2;Q7Z2W4	Zinc finger CCCH-type antiviral protein 1	ZC3HAV1	No_Sign	0.473059	0.441452	0.789959	No_Sign	0.732906	0.150187	0.353114	No_Sign	0.662026	0.291265	0.45993	No_Sign	0.691488
Q8NFU3;Q8NFU3-2;Q8NFU3-3;Q8NFU3-4	Q8NFU3;Q8NFU3-2;Q8NFU3-3;Q8NFU3-4	Thiosulfate sulfurtransferase/rhodanese-like domain-containing protein 1	TSTD1	No_Sign	0.556913	-0.3324	-0.614017	No_Sign	0.694255	0.253992	0.405187	No_Sign	0.385994	-0.586392	-0.916917	No_Sign	0.691915
Q08AH3	Q08AH3	Acyl-coenzyme A synthetase ACSM2A, mitochondrial	ACSM2A	No_Sign	0.801644	-0.107494	-0.259652	No_Sign	0.419271	-0.334672	-0.839107	No_Sign	0.584211	0.227179	0.572902	No_Sign	0.692116
P06576	P06576	ATP synthase subunit beta, mitochondrial	ATP5B	No_Sign	0.498458	-0.298647	-0.705489	No_Sign	0.816817	0.0997729	0.237925	No_Sign	0.253109	-0.398419	-1.23965	No_Sign	0.69537
P0DOY3;P0DOY2;P0DOX8;P0CG04;B9A064;P0CF74	P0DOY3;P0DOY2;P0DOX8;P0CG04;B9A064	Ig lambda-1 chain C regions;Immunoglobulin lambda-like polypeptide 5	IGLC1;IGLL5	No_Sign	0.511104	0.31407	0.722823	No_Sign	0.683554	0.120677	0.421705	No_Sign	0.699447	0.193393	0.408496	No_Sign	0.695681
O14979-3;O14979-2;O14979	O14979-3;O14979-2;O14979	Heterogeneous nuclear ribonucleoprotein D-like	HNRNPDL	No_Sign	0.628932	0.365882	0.508627	No_Sign	0.411117	0.515186	0.854879	No_Sign	0.843983	-0.149304	-0.205358	No_Sign	0.696322
O15247	O15247	Chloride intracellular channel protein 2	CLIC2	No_Sign	0.478065	-0.666685	-0.77163	No_Sign	0.637326	-0.321095	-0.486841	No_Sign	0.724919	-0.345589	-0.369595	No_Sign	0.698953
P16949;P16949-2	P16949;P16949-2	Stathmin	STMN1	No_Sign	0.630282	0.315888	0.501644	No_Sign	0.402381	0.393679	0.892274	No_Sign	0.880052	-0.0777907	-0.162641	No_Sign	0.699219
O15145	O15145	Actin-related protein 2/3 complex subunit 3	ARPC3	No_Sign	0.25679	0.659392	1.23589	No_Sign	0.998767	-0.00136121	-0.00158628	No_Sign	0.387185	0.660753	0.939673	No_Sign	0.700152
P08572	P08572	Collagen alpha-2(IV) chain;Canstatin	COL4A2	No_Sign	0.93212	0.0238771	0.0885787	No_Sign	0.511191	-0.23913	-0.679007	No_Sign	0.314042	0.263007	1.10886	No_Sign	0.700215
Q9UI08-4;Q9UI08;Q8N8S7-3;Q8N8S7-2;Q8N8S7	Q9UI08-4;Q9UI08;Q8N8S7-3;Q8N8S7-2;Q8N8S7	Ena/VASP-like protein;Protein enabled homolog	EVL;ENAH	No_Sign	0.977928	0.0155614	0.0284688	No_Sign	0.509586	-0.532453	-0.687552	No_Sign	0.48253	0.548015	0.739768	No_Sign	0.700673
Q8IZ21-3;Q8IZ21;Q8IZ21-2	Q8IZ21-3;Q8IZ21;Q8IZ21-2	Phosphatase and actin regulator 4	PHACTR4	No_Sign	0.21115	0.286546	1.35377	No_Sign	0.526801	0.324409	0.667171	No_Sign	0.937116	-0.0378629	-0.0826026	No_Sign	0.700987
O95183	O95183	Vesicle-associated membrane protein 5	VAMP5	No_Sign	0.341842	-0.269228	-1.02458	No_Sign	0.744796	0.183402	0.340917	No_Sign	0.442338	-0.45263	-0.818144	No_Sign	0.702675
P16401	P16401	Histone H1.5	HIST1H1B	No_Sign	0.627398	0.619827	0.527096	No_Sign	0.84343	-0.126051	-0.202576	No_Sign	0.568354	0.745879	0.619053	No_Sign	0.70284
Q63ZY3-3;Q63ZY3;Q63ZY3-2	Q63ZY3-3;Q63ZY3;Q63ZY3-2	KN motif and ankyrin repeat domain-containing protein 2	KANK2	No_Sign	0.550124	-0.126452	-0.622823	No_Sign	0.458277	-0.153082	-0.779875	No_Sign	0.825762	0.0266302	0.229077	No_Sign	0.702962
Q12965	Q12965	Unconventional myosin-Ie	MYO1E	No_Sign	0.46876	-0.514475	-0.777039	No_Sign	0.85788	0.134127	0.184858	No_Sign	0.46196	-0.648602	-0.773264	No_Sign	0.705836
P07737	P07737	Profilin-1	PFN1	No_Sign	0.544361	0.659576	0.651087	No_Sign	0.678632	0.240678	0.427665	No_Sign	0.677808	0.418898	0.45108	No_Sign	0.707095
P07358	P07358	Complement component C8 beta chain	C8B	No_Sign	0.788855	-0.227344	-0.284533	No_Sign	0.32985	-0.46815	-1.0196	No_Sign	0.773184	0.240806	0.307985	No_Sign	0.707579
P23381-2;P23381	P23381-2;P23381	Tryptophan--tRNA ligase, cytoplasmic;T1-TrpRS;T2-TrpRS	WARS	No_Sign	0.546361	-0.851178	-0.643978	No_Sign	0.46892	-0.836088	-0.752802	No_Sign	0.991864	-0.0150905	-0.0106089	No_Sign	0.70887
Q96IZ0	Q96IZ0	PRKC apoptosis WT1 regulator protein	PAWR	No_Sign	0.540295	0.407476	0.649465	No_Sign	0.880177	-0.0779982	-0.15431	No_Sign	0.467754	0.485475	0.777201	No_Sign	0.709989
Q6IAA8	Q6IAA8	Ragulator complex protein LAMTOR1	LAMTOR1	No_Sign	0.975026	0.0239467	0.0332617	No_Sign	0.398562	0.415159	0.883621	No_Sign	0.630532	-0.391212	-0.512211	No_Sign	0.710417
P61160;P61160-2	P61160;P61160-2	Actin-related protein 2	ACTR2	No_Sign	0.436535	0.760877	0.820871	No_Sign	0.733993	0.279869	0.348801	No_Sign	0.585462	0.481008	0.576148	No_Sign	0.711885
P09622-2;P09622;P09622-3	P09622-2;P09622;P09622-3	Dihydrolipoyl dehydrogenase, mitochondrial	DLD	No_Sign	0.377267	-0.480182	-0.958975	No_Sign	0.775102	-0.160464	-0.295334	No_Sign	0.625715	-0.319717	-0.507578	No_Sign	0.712904
P60660-2;P60660;P14649	P60660-2;P60660;P14649	Myosin light polypeptide 6;Myosin light chain 6B	MYL6;MYL6B	No_Sign	0.474337	-0.188227	-0.748227	No_Sign	0.761128	0.106981	0.313467	No_Sign	0.398097	-0.295208	-0.89573	No_Sign	0.714053
Q9H0E2	Q9H0E2	Toll-interacting protein	TOLLIP	No_Sign	0.46998	-0.655654	-0.762777	No_Sign	0.707346	-0.258733	-0.386348	No_Sign	0.617654	-0.396921	-0.532553	No_Sign	0.714981
P08134	P08134	Rho-related GTP-binding protein RhoC	RHOC	No_Sign	0.589381	0.327387	0.585182	No_Sign	0.455495	0.260863	0.775735	No_Sign	0.913291	0.0665241	0.115108	No_Sign	0.715016
A6NDU8	A6NDU8	UPF0600 protein C5orf51	C5orf51	No_Sign	0.558786	-0.349621	-0.628293	No_Sign	0.479549	-0.419954	-0.743353	No_Sign	0.92275	0.0703321	0.100249	No_Sign	0.718035
P04114	P04114	Apolipoprotein B-100;Apolipoprotein B-48	APOB	No_Sign	0.455045	-0.764006	-0.787233	No_Sign	0.570792	-0.52644	-0.584328	No_Sign	0.807691	-0.237566	-0.253008	No_Sign	0.718284
Q9UEY8-2;Q9UEY8	Q9UEY8-2;Q9UEY8	Gamma-adducin	ADD3	No_Sign	0.463651	0.503758	0.78908	No_Sign	0.873328	0.0911465	0.163699	No_Sign	0.576102	0.412612	0.58803	No_Sign	0.721021
Q8N6S5	Q8N6S5	ADP-ribosylation factor-like protein 6-interacting protein 6	ARL6IP6	No_Sign	0.303287	0.504242	1.1097	No_Sign	0.753743	0.197304	0.324769	No_Sign	0.641166	0.306937	0.484763	No_Sign	0.721099
Q9Y4E1-5;Q9Y4E1-3;Q9Y4E1-6;Q9Y4E1-2;Q9Y4E1;Q9Y4E1-4;Q641Q2-2;Q641Q2;Q5SRD0	Q9Y4E1-5;Q9Y4E1-3;Q9Y4E1-6;Q9Y4E1-2;Q9Y4E1;Q9Y4E1-4;Q641Q2-2;Q641Q2;Q5SRD0	WASH complex subunit FAM21C;WASH complex subunit FAM21A;Putative WASH complex subunit FAM21	FAM21C;FAM21A;FAM21D	No_Sign	0.551764	0.434571	0.627614	No_Sign	0.514072	0.310518	0.683428	No_Sign	0.840692	0.124053	0.216087	No_Sign	0.721211
Q13724-2;Q13724	Q13724-2;Q13724	Mannosyl-oligosaccharide glucosidase	MOGS	No_Sign	0.473769	-0.281869	-0.769074	No_Sign	1	0	0	No_Sign	0.703305	-0.153363	-0.399392	No_Sign	0.723132
Q9UPZ6	Q9UPZ6	Thrombospondin type-1 domain-containing protein 7A	THSD7A	No_Sign	0.324441	-0.686992	-1.05587	No_Sign	0.609107	-0.478098	-0.526814	No_Sign	0.776388	-0.208894	-0.297137	No_Sign	0.72447
O43903;O43903-2	O43903;O43903-2	Growth arrest-specific protein 2	GAS2	No_Sign	0.299908	-0.686351	-1.10328	No_Sign	0.957725	0.0530284	0.054492	No_Sign	0.420745	-0.73938	-0.861461	No_Sign	0.724901
Q9BUL8	Q9BUL8	Programmed cell death protein 10	PDCD10	No_Sign	0.675916	-0.372116	-0.448227	No_Sign	0.335128	-0.373961	-1.02857	No_Sign	0.998226	0.0018456	0.00240282	No_Sign	0.725664
P98160	P98160	Basement membrane-specific heparan sulfate proteoglycan core protein;Endorepellin;LG3 peptide	HSPG2	No_Sign	0.780295	-0.0912567	-0.293554	No_Sign	0.438257	-0.221962	-0.809086	No_Sign	0.717142	0.130705	0.377997	No_Sign	0.726576
Q13835-2;Q13835	Q13835-2;Q13835	Plakophilin-1	PKP1	No_Sign	0.557537	-0.498097	-0.630191	No_Sign	0.932648	-0.0441243	-0.0864699	No_Sign	0.588028	-0.453972	-0.582577	No_Sign	0.729856
P84090	P84090	Enhancer of rudimentary homolog	ERH	No_Sign	0.514708	0.7352	0.692285	No_Sign	0.60113	0.423862	0.538465	No_Sign	0.76805	0.311338	0.311568	No_Sign	0.730941
Q96C23	Q96C23	Aldose 1-epimerase	GALM	No_Sign	0.833978	-0.165752	-0.218144	No_Sign	0.5451	0.382175	0.624494	No_Sign	0.477128	-0.547927	-0.762041	No_Sign	0.731426
P62081	P62081	40S ribosomal protein S7	RPS7	No_Sign	0.440881	0.563434	0.809188	No_Sign	0.654874	0.299935	0.459626	No_Sign	0.687103	0.263499	0.420393	No_Sign	0.73312
Q03518	Q03518	Antigen peptide transporter 1	TAP1	No_Sign	0.338408	-0.526852	-1.03219	No_Sign	0.90849	-0.0791916	-0.117619	No_Sign	0.376898	-0.447661	-0.959617	No_Sign	0.733968
O00571-2;O00571;O15523-2;O15523	O00571-2;O00571;O15523-2;O15523	ATP-dependent RNA helicase DDX3X;ATP-dependent RNA helicase DDX3Y	DDX3X;DDX3Y	No_Sign	0.759775	0.111594	0.316756	No_Sign	0.603213	-0.219861	-0.53557	No_Sign	0.279545	0.331455	1.16806	No_Sign	0.734449
P0DP25;P0DP24;P0DP23	P0DP25;P0DP24;P0DP23			No_Sign	0.846253	0.185078	0.203035	No_Sign	0.554339	-0.513115	-0.612607	No_Sign	0.514094	0.698192	0.6874	No_Sign	0.734943
O60504-2;O60504	O60504-2;O60504	Vinexin	SORBS3	No_Sign	0.613181	-0.257943	-0.53202	No_Sign	0.484902	-0.382883	-0.731836	No_Sign	0.585867	0.12494	0.575858	No_Sign	0.73601
Q9H6S3;Q9H6S3-3	Q9H6S3;Q9H6S3-3	Epidermal growth factor receptor kinase substrate 8-like protein 2	EPS8L2	No_Sign	0.944019	-0.0498574	-0.07434	No_Sign	0.484558	0.363816	0.728203	No_Sign	0.593752	-0.413673	-0.56501	No_Sign	0.737571
P28838-2;P28838	P28838-2;P28838	Cytosol aminopeptidase	LAP3	No_Sign	0.531245	-0.665295	-0.663603	No_Sign	0.869792	-0.118743	-0.168107	No_Sign	0.575388	-0.546553	-0.60401	No_Sign	0.740451
Q9GZY8-4;Q9GZY8-5;Q9GZY8-3;Q9GZY8-2	Q9GZY8-4;Q9GZY8-5;Q9GZY8-3;Q9GZY8-2			No_Sign	1	0	0	No_Sign	1	0	0	No_Sign	1	0	0	No_Sign	0.741302
Q5T2W1-2;Q5T2W1	Q5T2W1-2;Q5T2W1	Na(+)/H(+) exchange regulatory cofactor NHE-RF3	PDZK1	No_Sign	0.609257	-0.354501	-0.531295	No_Sign	0.804457	0.133459	0.256014	No_Sign	0.384552	-0.487961	-0.97193	No_Sign	0.742215
Q00839-2;Q00839	Q00839-2;Q00839	Heterogeneous nuclear ribonucleoprotein U	HNRNPU	No_Sign	0.961878	0.0185917	0.0494284	No_Sign	0.489499	-0.212091	-0.718518	No_Sign	0.501419	0.230683	0.726357	No_Sign	0.743094
O43324-2;O43324	O43324-2;O43324	Eukaryotic translation elongation factor 1 epsilon-1	EEF1E1	No_Sign	0.483448	0.771558	0.737196	No_Sign	0.550319	0.675859	0.61748	No_Sign	0.935143	0.0956984	0.0840524	No_Sign	0.743602
Q9P0K7-4;Q9P0K7-3;Q9P0K7;Q9P0K7-2	Q9P0K7-4;Q9P0K7-3;Q9P0K7;Q9P0K7-2	Ankycorbin	RAI14	No_Sign	0.986576	0.0142443	0.0178991	No_Sign	0.42794	-0.394219	-0.826169	No_Sign	0.644182	0.408463	0.494067	No_Sign	0.744985
Q10589-2;Q10589	Q10589-2;Q10589	Bone marrow stromal antigen 2	BST2	No_Sign	0.596544	0.247569	0.55693	No_Sign	0.75212	-0.152678	-0.325415	No_Sign	0.466675	0.400247	0.765357	No_Sign	0.745433
Q6IQ22	Q6IQ22	Ras-related protein Rab-12	RAB12	No_Sign	0.916014	-0.0551203	-0.110858	No_Sign	0.52125	-0.413707	-0.675524	No_Sign	0.62561	0.358587	0.50733	No_Sign	0.745457
P21399	P21399	Cytoplasmic aconitate hydratase	ACO1	No_Sign	0.951276	0.0615913	0.0644704	No_Sign	0.413736	0.50581	0.849452	No_Sign	0.659049	-0.444219	-0.472732	No_Sign	0.747397
P02792	P02792	Ferritin light chain	FTL	No_Sign	0.830549	-0.25908	-0.226377	No_Sign	0.525818	0.411303	0.657229	No_Sign	0.568969	-0.670383	-0.624229	No_Sign	0.748052
P78549	P78549	Endonuclease III-like protein 1	NTHL1	No_Sign	0.879697	0.31085	0.158789	No_Sign	0.496067	-0.822706	-0.709357	No_Sign	0.556636	1.13356	0.646052	No_Sign	0.748654
P78527-2;P78527	P78527-2;P78527	DNA-dependent protein kinase catalytic subunit	PRKDC	No_Sign	0.587643	0.667618	0.583982	No_Sign	0.610229	0.333595	0.524921	No_Sign	0.777559	0.334023	0.302696	No_Sign	0.74995
P30043	P30043	Flavin reductase (NADPH)	BLVRB	No_Sign	0.793111	0.20109	0.277968	No_Sign	0.448589	0.463062	0.792092	No_Sign	0.756102	-0.261971	-0.324768	No_Sign	0.750115
Q15843	Q15843	NEDD8	NEDD8	No_Sign	0.814867	-0.0997122	-0.244462	No_Sign	0.590255	0.210715	0.556078	No_Sign	1	0	0	No_Sign	0.751891
P01871;P01871-2;P0DOX6	P01871;P01871-2;P0DOX6	Ig mu chain C region	IGHM	No_Sign	0.611628	-0.615749	-0.550803	No_Sign	0.603508	-0.288065	-0.5347	No_Sign	0.78205	-0.327684	-0.297398	No_Sign	0.752852
P02549-2;P02549	P02549-2;P02549	Spectrin alpha chain, erythrocytic 1	SPTA1	No_Sign	0.649006	-0.253653	-0.476952	No_Sign	0.726133	0.180795	0.359941	No_Sign	0.469429	-0.434448	-0.764104	No_Sign	0.753105
P61086-2;P61086-3;P61086	P61086-2;P61086-3;P61086	Ubiquitin-conjugating enzyme E2 K	UBE2K	No_Sign	0.193594	0.350752	1.48369	No_Sign	0.693695	0.207301	0.414524	No_Sign	0.792616	0.143452	0.273895	No_Sign	0.753122
Q14344;Q14344-2	Q14344;Q14344-2	Guanine nucleotide-binding protein subunit alpha-13	GNA13	No_Sign	0.416742	0.405141	0.859948	No_Sign	1	0	0	No_Sign	0.432844	0.235481	0.826457	No_Sign	0.754418
Q07666;Q07666-3;Q07666-2	Q07666;Q07666-3;Q07666-2	KH domain-containing, RNA-binding, signal transduction-associated protein 1	KHDRBS1	No_Sign	0.947805	0.035276	0.0701981	No_Sign	0.489636	0.306585	0.733105	No_Sign	0.676119	-0.271309	-0.436986	No_Sign	0.755541
Q9H3U1-2;Q9H3U1;Q9H3U1-3	Q9H3U1-2;Q9H3U1	Protein unc-45 homolog A	UNC45A	No_Sign	0.551646	0.253001	0.633043	No_Sign	0.587948	0.16256	0.558134	No_Sign	1	0	0	No_Sign	0.755579
O75891-2;O75891;O75891-3;O75891-4	O75891-2;O75891;O75891-3	Cytosolic 10-formyltetrahydrofolate dehydrogenase	ALDH1L1	No_Sign	0.836897	-0.270747	-0.215564	No_Sign	0.558226	0.517152	0.604704	No_Sign	0.531833	-0.787899	-0.677913	No_Sign	0.757045
Q9C0H6;Q9C0H6-2	Q9C0H6;Q9C0H6-2	Kelch-like protein 4	KLHL4	No_Sign	0.461134	0.359157	0.770231	No_Sign	0.706781	0.169857	0.389187	No_Sign	0.562103	0.1893	0.612623	No_Sign	0.759067
Q15424-2;Q15424;Q15424-4;Q15424-3	Q15424-2;Q15424;Q15424-4;Q15424-3	Scaffold attachment factor B1	SAFB	No_Sign	0.327999	-0.352268	-1.04982	No_Sign	0.857088	-0.0879017	-0.186259	No_Sign	0.604258	-0.264366	-0.540483	No_Sign	0.759386
P01833	P01833	Polymeric immunoglobulin receptor;Secretory component	PIGR	No_Sign	1	0	0	No_Sign	1	0	0	No_Sign	1	0	0	No_Sign	0.762578
P00751;P00751-2	P00751;P00751-2	Complement factor B;Complement factor B Ba fragment;Complement factor B Bb fragment	CFB	No_Sign	0.550164	-0.482047	-0.639026	No_Sign	1	0	0	No_Sign	0.643196	-0.369219	-0.492601	No_Sign	0.763614
Q96QA5	Q96QA5	Gasdermin-A	GSDMA	No_Sign	0.509101	-0.556369	-0.69598	No_Sign	0.695154	-0.26338	-0.402504	No_Sign	0.706043	-0.292989	-0.39708	No_Sign	0.764458
Q8N1B4	Q8N1B4	Vacuolar protein sorting-associated protein 52 homolog	VPS52	No_Sign	0.732361	0.246711	0.357946	No_Sign	0.672914	-0.235109	-0.433673	No_Sign	0.498007	0.48182	0.725584	No_Sign	0.765636
P24844-2;P24844	P24844-2;P24844	Myosin regulatory light polypeptide 9	MYL9	No_Sign	0.742244	-0.12435	-0.34837	No_Sign	0.660605	0.161057	0.456096	No_Sign	0.536413	-0.285406	-0.648056	No_Sign	0.766001
P51991	P51991	Heterogeneous nuclear ribonucleoprotein A3	HNRNPA3	No_Sign	0.756163	0.267738	0.321204	No_Sign	0.475712	0.535181	0.74035	No_Sign	0.720243	-0.267442	-0.375959	No_Sign	0.767176
O60888-3;O60888;O60888-2	O60888-3;O60888;O60888-2	Protein CutA	CUTA	No_Sign	0.918254	-0.0955602	-0.108675	No_Sign	0.482777	-0.520245	-0.73354	No_Sign	0.684398	0.424685	0.426156	No_Sign	0.767601
Q9HC35-2;Q9HC35	Q9HC35-2;Q9HC35	Echinoderm microtubule-associated protein-like 4	EML4	No_Sign	0.724619	0.139521	0.374063	No_Sign	0.686726	-0.130398	-0.416683	No_Sign	0.543285	0.269918	0.641776	No_Sign	0.768151
Q02543	Q02543	60S ribosomal protein L18a	RPL18A	No_Sign	0.577766	-0.277273	-0.609289	No_Sign	1	0	0	No_Sign	0.570057	-0.365992	-0.593614	No_Sign	0.773005
Q9NQX3;Q9NQX3-2	Q9NQX3;Q9NQX3-2	Gephyrin;Molybdopterin adenylyltransferase;Molybdopterin molybdenumtransferase	GPHN	No_Sign	0.56175	-0.133969	-0.61516	No_Sign	0.741898	0.119213	0.343901	No_Sign	0.515561	-0.253183	-0.682817	No_Sign	0.774531
Q9NZN5-2;Q9NZN5	Q9NZN5-2;Q9NZN5	Rho guanine nucleotide exchange factor 12	ARHGEF12	No_Sign	0.537136	-0.29821	-0.643197	No_Sign	0.550743	-0.340498	-0.615509	No_Sign	0.923885	0.0422876	0.0987975	No_Sign	0.775307
O43707;O43707-2;O43707-3;Q08043;P35609-2;P35609	O43707;O43707-2;O43707-3	Alpha-actinin-4	ACTN4	No_Sign	0.772652	-0.0658699	-0.300402	No_Sign	0.647324	0.109271	0.47482	No_Sign	0.154535	-0.175141	-1.57594	No_Sign	0.775884
Q86UP2-2;Q86UP2-3;Q86UP2-4;Q86UP2	Q86UP2-2;Q86UP2-3;Q86UP2-4;Q86UP2	Kinectin	KTN1	No_Sign	0.587932	0.25146	0.574992	No_Sign	0.674895	0.116668	0.433264	No_Sign	0.747945	0.134792	0.345933	No_Sign	0.777761
Q92572	Q92572	AP-3 complex subunit sigma-1	AP3S1	No_Sign	0.595323	-0.394212	-0.569351	No_Sign	1	0	0	No_Sign	0.646913	-0.335724	-0.490366	No_Sign	0.777925
P01876;P01877	P01876	Ig alpha-1 chain C region	IGHA1	No_Sign	0.539099	-0.672701	-0.638698	No_Sign	0.584847	-0.553029	-0.568748	No_Sign	0.866974	-0.119673	-0.175103	No_Sign	0.778066
P25786;P25786-2	P25786;P25786-2	Proteasome subunit alpha type-1	PSMA1	No_Sign	0.771124	0.296147	0.30724	No_Sign	0.656325	-0.343463	-0.458412	No_Sign	0.554731	0.63961	0.626897	No_Sign	0.779602
O15230;O15230-2	O15230	Laminin subunit alpha-5	LAMA5	No_Sign	0.660281	0.111031	0.4622	No_Sign	0.502576	0.128741	0.693178	No_Sign	0.941985	-0.01771	-0.0762539	No_Sign	0.782185
P28289-2;P28289	P28289-2;P28289	Tropomodulin-1	TMOD1	No_Sign	0.506675	0.306016	0.693987	No_Sign	0.596602	0.259991	0.546426	No_Sign	0.891996	0.0460249	0.140174	No_Sign	0.783166
Q99439-2;Q99439	Q99439-2;Q99439	Calponin-2	CNN2	No_Sign	0.838326	0.218717	0.212448	No_Sign	0.485463	0.602872	0.72185	No_Sign	0.711398	-0.384155	-0.389112	No_Sign	0.784802
Q15691	Q15691	Microtubule-associated protein RP/EB family member 1	MAPRE1	No_Sign	0.593164	0.610306	0.579079	No_Sign	0.712848	0.257427	0.379159	No_Sign	0.764982	0.352879	0.316071	No_Sign	0.785506
Q6YP21-3;Q6YP21	Q6YP21-3;Q6YP21	Kynurenine--oxoglutarate transaminase 3	CCBL2	No_Sign	0.867664	-0.0524685	-0.173151	No_Sign	0.534837	-0.213493	-0.644736	No_Sign	1	0	0	No_Sign	0.785929
P11277-3;P11277;P11277-2	P11277-3;P11277;P11277-2	Spectrin beta chain, erythrocytic	SPTB	No_Sign	0.500492	0.358313	0.701899	No_Sign	0.595695	0.321369	0.546506	No_Sign	0.943602	0.036944	0.0730115	No_Sign	0.787564
Q9NX63	Q9NX63	MICOS complex subunit MIC19	CHCHD3	No_Sign	0.522341	-0.343133	-0.665806	No_Sign	0.820836	0.163338	0.232564	No_Sign	0.44044	-0.50647	-0.816998	No_Sign	0.788217
Q15149-6	Q15149-6	Plectin	PLEC	No_Sign	0.73369	0.163738	0.356463	No_Sign	0.691811	-0.190171	-0.409113	No_Sign	0.52799	0.353909	0.661387	No_Sign	0.789042
P30049	P30049	ATP synthase subunit delta, mitochondrial	ATP5D	No_Sign	0.282298	-0.489109	-1.15257	No_Sign	0.922196	-0.0758281	-0.100664	No_Sign	0.560725	-0.413281	-0.617525	No_Sign	0.792137
P02545;P02545-3;P02545-6;P02545-2;P02545-5;P02545-4	P02545;P02545-3;P02545-6;P02545-2;P02545-5;P02545-4	Prelamin-A/C;Lamin-A/C	LMNA	No_Sign	0.479022	-0.177215	-0.761881	No_Sign	0.799906	-0.0626199	-0.261862	No_Sign	0.70066	-0.114595	-0.399232	No_Sign	0.792346
Q6P1M3-2;Q6P1M3	Q6P1M3-2;Q6P1M3	Lethal(2) giant larvae protein homolog 2	LLGL2	No_Sign	0.81425	-0.105723	-0.252497	No_Sign	0.487172	-0.226017	-0.732858	No_Sign	0.813306	0.120294	0.24707	No_Sign	0.79512
Q93052	Q93052	Lipoma-preferred partner	LPP	No_Sign	0.631933	0.117413	0.496008	No_Sign	0.735102	-0.118413	-0.349235	No_Sign	0.484561	0.235826	0.736853	No_Sign	0.796892
Q5EBM0-2;Q5EBM0-3;Q5EBM0-4;Q5EBM0	Q5EBM0-2;Q5EBM0-3;Q5EBM0-4;Q5EBM0	UMP-CMP kinase 2, mitochondrial	CMPK2	No_Sign	0.725709	-0.45815	-0.365359	No_Sign	0.725873	0.362545	0.360023	No_Sign	0.501072	-0.820695	-0.721179	No_Sign	0.797284
P01860	P01860	Ig gamma-3 chain C region	IGHG3	No_Sign	0.658021	-0.234683	-0.473124	No_Sign	0.771235	0.160554	0.30217	No_Sign	0.564115	-0.395237	-0.602321	No_Sign	0.797649
P29400;P29400-2	P29400;P29400-2	Collagen alpha-5(IV) chain	COL4A5	No_Sign	0.402423	0.294629	0.879749	No_Sign	0.778942	0.122744	0.288581	No_Sign	0.679249	0.171884	0.429533	No_Sign	0.79799
P60900-3;P60900-2;P60900	P60900-3;P60900-2;P60900	Proteasome subunit alpha type-6	PSMA6	No_Sign	0.863517	-0.16622	-0.178866	No_Sign	0.606189	0.395811	0.530742	No_Sign	0.549397	-0.562031	-0.637204	No_Sign	0.799522
Q5VZF2-3;Q5VZF2-2;Q5VZF2	Q5VZF2-3;Q5VZF2-2;Q5VZF2	Muscleblind-like protein 2	MBNL2	No_Sign	0.807987	-0.125257	-0.250427	No_Sign	0.652433	0.339598	0.465046	No_Sign	0.496002	-0.464856	-0.719838	No_Sign	0.799884
P50552	P50552	Vasodilator-stimulated phosphoprotein	VASP	No_Sign	0.275061	-0.592105	-1.18967	No_Sign	0.740237	-0.320397	-0.342698	No_Sign	0.749599	-0.271708	-0.336585	No_Sign	0.801931
P05164-2;P11678;P05164;P05164-3	P05164-2;P11678;P05164;P05164-3	Myeloperoxidase;Myeloperoxidase;89 kDa myeloperoxidase;84 kDa myeloperoxidase;Myeloperoxidase light chain;Myeloperoxidase heavy chain;Eosinophil peroxidase;Eosinophil peroxidase light chain;Eosinophil peroxidase heavy chain	MPO;EPX	No_Sign	1	0	0	No_Sign	0.715589	-0.150455	-0.37403	No_Sign	0.506043	0.304312	0.700886	No_Sign	0.802458
P26640	P26640	Valine--tRNA ligase	VARS	No_Sign	0.769291	0.320483	0.315366	No_Sign	0.455905	0.466145	0.779144	No_Sign	0.898476	-0.145663	-0.134752	No_Sign	0.803119
P01008	P01008	Antithrombin-III	SERPINC1	No_Sign	0.558029	-0.461233	-0.621912	No_Sign	0.882358	-0.0933514	-0.151593	No_Sign	0.648727	-0.367882	-0.47883	No_Sign	0.805849
O43399-6;O43399-2;O43399-4;O43399;O43399-3;O43399-5;O43399-7	O43399-6;O43399-2;O43399-4;O43399;O43399-3;O43399-5;O43399-7	Tumor protein D54	TPD52L2	No_Sign	0.580813	0.324365	0.589069	No_Sign	0.713858	0.155209	0.376586	No_Sign	0.775134	0.169156	0.300327	No_Sign	0.806059
P28331-3;P28331-4;P28331-5;P28331;P28331-2	P28331-3;P28331-4;P28331-5;P28331;P28331-2	NADH-ubiquinone oxidoreductase 75 kDa subunit, mitochondrial	NDUFS1	No_Sign	0.606075	-0.456491	-0.551084	No_Sign	0.832852	-0.118463	-0.216127	No_Sign	0.698494	-0.338027	-0.41226	No_Sign	0.806143
P11177-3;P11177-2;P11177	P11177-3;P11177-2;P11177	Pyruvate dehydrogenase E1 component subunit beta, mitochondrial	PDHB	No_Sign	0.6275	-0.293467	-0.511169	No_Sign	0.572644	-0.26429	-0.581487	No_Sign	0.960451	-0.0291771	-0.051856	No_Sign	0.807106
Q16527	Q16527	Cysteine and glycine-rich protein 2	CSRP2	No_Sign	0.85461	-0.214711	-0.196792	No_Sign	0.265243	-0.412654	-1.20667	No_Sign	0.861909	0.197944	0.189015	No_Sign	0.807477
P00915	P00915	Carbonic anhydrase 1	CA1	No_Sign	0.753222	-0.374223	-0.330455	No_Sign	0.725139	0.280209	0.360948	No_Sign	0.568425	-0.654431	-0.614596	No_Sign	0.808943
P18669;P15259;Q8N0Y7	P18669;P15259	Phosphoglycerate mutase 1;Phosphoglycerate mutase 2	PGAM1;PGAM2	No_Sign	0.847104	-0.319766	-0.203065	No_Sign	0.448042	-0.721829	-0.790592	No_Sign	0.796204	0.402063	0.277277	No_Sign	0.80897
P07942	P07942	Laminin subunit beta-1	LAMB1	No_Sign	0.904445	-0.068007	-0.123504	No_Sign	0.616554	0.30516	0.515283	No_Sign	0.497647	-0.373166	-0.710602	No_Sign	0.809405
P02760	P02760	Protein AMBP;Alpha-1-microglobulin;Inter-alpha-trypsin inhibitor light chain;Trypstatin	AMBP	No_Sign	0.718832	-0.176346	-0.375671	No_Sign	0.744291	0.138461	0.334577	No_Sign	0.52609	-0.314807	-0.669956	No_Sign	0.809527
P37108	P37108	Signal recognition particle 14 kDa protein	SRP14	No_Sign	0.597452	0.362545	0.553096	No_Sign	0.686732	0.19017	0.418574	No_Sign	0.762577	0.172375	0.325223	No_Sign	0.809529
P12273	P12273	Prolactin-inducible protein	PIP	No_Sign	0.718639	-0.237206	-0.382387	No_Sign	1	0	0	No_Sign	0.606304	-0.332022	-0.556932	No_Sign	0.810199
Q9Y2R0	Q9Y2R0	Cytochrome c oxidase assembly factor 3 homolog, mitochondrial	COA3	No_Sign	0.678468	0.403082	0.440158	No_Sign	0.534964	0.374822	0.640613	No_Sign	0.975917	0.0282597	0.0319565	No_Sign	0.811513
P01116-2;P01116;P01111;P01112-2;P01112	P01116-2;P01116;P01111	GTPase KRas;GTPase KRas, N-terminally processed;GTPase NRas	KRAS;NRAS	No_Sign	0.883543	-0.165946	-0.152375	No_Sign	0.519057	-0.569307	-0.666412	No_Sign	0.707382	0.403361	0.396222	No_Sign	0.814318
Q14683	Q14683	Structural maintenance of chromosomes protein 1A	SMC1A	No_Sign	0.589928	0.161508	0.559253	No_Sign	0.828112	-0.0779041	-0.222397	No_Sign	0.431836	0.239412	0.830005	No_Sign	0.814961
Q5JTV8	Q5JTV8	Torsin-1A-interacting protein 1	TOR1AIP1	No_Sign	0.751915	-0.28375	-0.329723	No_Sign	0.541095	-0.504811	-0.631674	No_Sign	0.814161	0.221061	0.244142	No_Sign	0.815107
Q8TCZ2-6;Q8TCZ2-3;Q8TCZ2-2;Q8TCZ2;Q8TCZ2-5	Q8TCZ2-6;Q8TCZ2-3;Q8TCZ2-2;Q8TCZ2;Q8TCZ2-5	CD99 antigen-like protein 2	CD99L2	No_Sign	0.595707	-0.408484	-0.556443	No_Sign	0.64757	-0.275198	-0.470314	No_Sign	0.849993	-0.133286	-0.198523	No_Sign	0.818106
P02656	P02656	Apolipoprotein C-III	APOC3	No_Sign	0.561636	0.392255	0.6175	No_Sign	0.66468	0.273937	0.448051	No_Sign	0.876882	0.118319	0.160458	No_Sign	0.821089
Q9H3Z7	Q9H3Z7	Abhydrolase domain-containing protein 16B	ABHD16B	No_Sign	0.790755	-0.240755	-0.27525	No_Sign	0.69492	0.292712	0.403008	No_Sign	0.525321	-0.533467	-0.677022	No_Sign	0.822274
P05165-3;P05165-2;P05165	P05165-3;P05165-2;P05165	Propionyl-CoA carboxylase alpha chain, mitochondrial	PCCA	No_Sign	0.558444	-0.312233	-0.618113	No_Sign	1	0	0	No_Sign	0.681195	-0.223541	-0.429998	No_Sign	0.823297
Q96A65-2;Q96A65	Q96A65-2;Q96A65	Exocyst complex component 4	EXOC4	No_Sign	0.580794	-0.498769	-0.57961	No_Sign	0.619952	-0.465186	-0.512299	No_Sign	0.973681	-0.0335824	-0.0340683	No_Sign	0.823471
P06733;P06733-2;P13929-3;P09104-2;P13929-2;P13929;P09104	P06733;P06733-2	Alpha-enolase	ENO1	No_Sign	0.961866	-0.0674343	-0.049528	No_Sign	0.581613	0.617772	0.568686	No_Sign	0.595489	-0.685206	-0.565063	No_Sign	0.824321
Q8NEV1;P68400	Q8NEV1;P68400	Casein kinase II subunit alpha 3;Casein kinase II subunit alpha	CSNK2A3;CSNK2A1	No_Sign	0.844099	-0.336086	-0.205515	No_Sign	0.538464	-0.874749	-0.635566	No_Sign	0.75973	0.538663	0.319689	No_Sign	0.824459
Q16629-3;Q16629-2;Q16629-4;Q16629	Q16629-3;Q16629-2;Q16629-4;Q16629	Serine/arginine-rich splicing factor 7	SRSF7	No_Sign	0.774046	0.170793	0.310011	No_Sign	0.726042	-0.179495	-0.366977	No_Sign	0.634145	0.350288	0.497616	No_Sign	0.825305
Q9UHJ6	Q9UHJ6	Sedoheptulokinase	SHPK	No_Sign	0.609509	-0.19636	-0.529521	No_Sign	0.853743	0.0765961	0.188809	No_Sign	0.413839	-0.272956	-0.861903	No_Sign	0.825307
P05198	P05198	Eukaryotic translation initiation factor 2 subunit 1	EIF2S1	No_Sign	0.94298	-0.0236312	-0.0738956	No_Sign	0.644441	0.235555	0.480852	No_Sign	0.616673	-0.259186	-0.522835	No_Sign	0.826295
P02679-2;P02679	P02679-2;P02679	Fibrinogen gamma chain	FGG	No_Sign	0.703036	0.177243	0.400989	No_Sign	0.567344	0.219098	0.590509	No_Sign	0.930573	-0.0418547	-0.0907214	No_Sign	0.831611
Q2VIR3;P41091;Q2VIR3-2	Q2VIR3;P41091;Q2VIR3-2	Putative eukaryotic translation initiation factor 2 subunit 3-like protein;Eukaryotic translation initiation factor 2 subunit 3	EIF2S3L;EIF2S3	No_Sign	0.632679	-0.359902	-0.509865	No_Sign	0.831122	-0.103847	-0.218437	No_Sign	0.732391	-0.256055	-0.362615	No_Sign	0.835186
Q92900-2;Q92900	Q92900-2;Q92900	Regulator of nonsense transcripts 1	UPF1	No_Sign	0.707709	-0.178854	-0.390669	No_Sign	0.752842	0.188145	0.322896	No_Sign	0.398017	-0.367	-0.909043	No_Sign	0.835509
Q5TFQ8;P78324-4;P78324;P78324-2	Q5TFQ8;P78324-4;P78324;P78324-2	Signal-regulatory protein beta-1 isoform 3;Tyrosine-protein phosphatase non-receptor type substrate 1	SIRPB1;SIRPA	No_Sign	0.660259	0.29775	0.454915	No_Sign	0.59958	0.406346	0.540598	No_Sign	0.859518	-0.108595	-0.182898	No_Sign	0.83651
Q9BWD1	Q9BWD1	Acetyl-CoA acetyltransferase, cytosolic	ACAT2	No_Sign	1	0	0	No_Sign	1	0	0	No_Sign	1	0	0	No_Sign	0.842699
P06703	P06703	Protein S100-A6	S100A6	No_Sign	0.439191	-0.680924	-0.810549	No_Sign	0.90098	-0.148928	-0.127614	No_Sign	0.612797	-0.531997	-0.53017	No_Sign	0.843031
Q9BTV4	Q9BTV4	Transmembrane protein 43	TMEM43	No_Sign	0.551805	-0.282369	-0.620648	No_Sign	0.656324	-0.268926	-0.457495	No_Sign	0.977603	-0.0134435	-0.0291167	No_Sign	0.846197
P78344-2;P78344	P78344-2;P78344	Eukaryotic translation initiation factor 4 gamma 2	EIF4G2	No_Sign	0.51883	0.304693	0.672594	No_Sign	0.755563	0.163368	0.319511	No_Sign	0.777494	0.141325	0.292302	No_Sign	0.847197
P12109	P12109	Collagen alpha-1(VI) chain	COL6A1	No_Sign	0.580074	-0.322259	-0.588852	No_Sign	0.64829	-0.376059	-0.477944	No_Sign	0.952166	0.0538006	0.0619561	No_Sign	0.848989
P55084-2;P55084	P55084-2;P55084	Trifunctional enzyme subunit beta, mitochondrial;3-ketoacyl-CoA thiolase	HADHB	No_Sign	0.764633	-0.347221	-0.321371	No_Sign	0.855542	0.0872614	0.186553	No_Sign	0.703533	-0.434482	-0.413546	No_Sign	0.849807
Q15046;Q15046-2	Q15046;Q15046-2	Lysine--tRNA ligase	KARS	No_Sign	1	0	0	No_Sign	0.790479	-0.107068	-0.273251	No_Sign	0.559517	0.237263	0.608949	No_Sign	0.852368
P23497-3;P23497;P23497-4;P23497-6;P23497-5;P23497-2	P23497-3;P23497;P23497-4;P23497-6;P23497-5;P23497-2	Nuclear autoantigen Sp-100	SP100	No_Sign	0.594431	0.47575	0.558444	No_Sign	0.660341	0.449894	0.452577	No_Sign	0.96683	0.0258559	0.0432374	No_Sign	0.854119
Q8NF91-7;Q8NF91-4;Q8NF91	Q8NF91-7;Q8NF91-4;Q8NF91	Nesprin-1	SYNE1	No_Sign	0.934582	-0.0362865	-0.0844238	No_Sign	0.616892	-0.224883	-0.514989	No_Sign	0.634146	0.188596	0.495544	No_Sign	0.856704
Q96C86	Q96C86	m7GpppX diphosphatase	DCPS	No_Sign	0.755695	-0.160366	-0.328839	No_Sign	0.55791	-0.180144	-0.605093	No_Sign	0.967732	0.0197781	0.0430056	No_Sign	0.856785
Q08257-3;Q08257;Q08257-2	Q08257-3;Q08257;Q08257-2	Quinone oxidoreductase	CRYZ	No_Sign	0.883491	-0.0390282	-0.152691	No_Sign	0.69681	0.147841	0.405974	No_Sign	0.645288	-0.18687	-0.478944	No_Sign	0.857429
P53396-3;P53396-2;P53396	P53396-3;P53396-2;P53396	ATP-citrate synthase	ACLY	No_Sign	0.660755	-0.411766	-0.467029	No_Sign	0.664935	-0.314221	-0.446698	No_Sign	0.922119	-0.0975447	-0.101947	No_Sign	0.85753
Q86W92-3;Q86W92-4;Q86W92-2;Q86W92	Q86W92-3;Q86W92-4;Q86W92-2;Q86W92	Liprin-beta-1	PPFIBP1	No_Sign	0.678589	-0.272361	-0.428679	No_Sign	0.627164	-0.344024	-0.500222	No_Sign	0.892979	0.0716632	0.138879	No_Sign	0.857751
Q7Z6Z7-2;Q7Z6Z7-3;Q7Z6Z7	Q7Z6Z7-2;Q7Z6Z7-3;Q7Z6Z7	E3 ubiquitin-protein ligase HUWE1	HUWE1	No_Sign	0.795628	-0.221144	-0.278232	No_Sign	0.786025	0.101983	0.278273	No_Sign	0.707086	-0.323127	-0.405736	No_Sign	0.859604
P23526;P23526-2	P23526;P23526-2	Adenosylhomocysteinase	AHCY	No_Sign	0.890714	0.0872491	0.14313	No_Sign	0.65073	0.412594	0.472726	No_Sign	0.736926	-0.325345	-0.348358	No_Sign	0.86266
Q86VR2	Q86VR2	Protein FAM134C	FAM134C	No_Sign	0.746911	0.266558	0.337688	No_Sign	0.598946	0.340933	0.541524	No_Sign	0.926439	-0.0743744	-0.0965508	No_Sign	0.862997
Q9Y371;Q9Y371-2	Q9Y371;Q9Y371-2	Endophilin-B1	SH3GLB1	No_Sign	0.731073	0.174273	0.354949	No_Sign	0.803944	-0.125823	-0.254331	No_Sign	0.528166	0.300096	0.661095	No_Sign	0.863835
P53582	P53582	Methionine aminopeptidase 1	METAP1	No_Sign	0.671156	0.310896	0.455903	No_Sign	0.937901	0.0389381	0.0800973	No_Sign	0.72822	0.271958	0.365928	No_Sign	0.864008
Q13885;Q9BVA1	Q13885;Q9BVA1	Tubulin beta-2A chain;Tubulin beta-2B chain	TUBB2A;TUBB2B	No_Sign	0.646682	-0.545432	-0.482303	No_Sign	0.709224	-0.347554	-0.382747	No_Sign	0.865679	-0.197878	-0.176919	No_Sign	0.864321
O94973-3;O94973;O94973-2	O94973-3;O94973;O94973-2	AP-2 complex subunit alpha-2	AP2A2	No_Sign	0.695917	-0.228531	-0.405791	No_Sign	0.864944	0.0903911	0.17411	No_Sign	0.570291	-0.318922	-0.596507	No_Sign	0.864574
P02675;CON__P02676	P02675	Fibrinogen beta chain;Fibrinopeptide B;Fibrinogen beta chain	FGB	No_Sign	0.747309	-0.148486	-0.338501	No_Sign	0.819017	0.0858864	0.234652	No_Sign	0.627713	-0.234372	-0.510088	No_Sign	0.865361
Q13464	Q13464	Rho-associated protein kinase 1	ROCK1	No_Sign	0.716641	0.245197	0.383636	No_Sign	1	0	0	No_Sign	0.671382	0.277245	0.45398	No_Sign	0.86623
P84022-3;P84022-2;P84022;O15198-2;Q15796-2;Q15796;O15198	P84022-3;P84022-2;P84022;O15198-2;Q15796-2;Q15796;O15198	Mothers against decapentaplegic homolog 3;Mothers against decapentaplegic homolog 9;Mothers against decapentaplegic homolog 2	SMAD3;SMAD9;SMAD2	No_Sign	0.760262	0.177378	0.323386	No_Sign	1	0	0	No_Sign	0.883132	-0.104797	-0.152064	No_Sign	0.866304
Q14011;Q14011-3;Q14011-2	Q14011;Q14011-3	Cold-inducible RNA-binding protein	CIRBP	No_Sign	0.654118	0.420601	0.469966	No_Sign	0.70051	0.281332	0.394864	No_Sign	0.876344	0.139269	0.162988	No_Sign	0.866365
P05204	P05204	Non-histone chromosomal protein HMG-17	HMGN2	No_Sign	0.830081	0.248988	0.22772	No_Sign	0.557628	0.430248	0.605652	No_Sign	0.878387	-0.18126	-0.161414	No_Sign	0.867302
Q6WCQ1	Q6WCQ1	Myosin phosphatase Rho-interacting protein	MPRIP	No_Sign	0.635459	0.347602	0.491355	No_Sign	0.992582	-0.00610649	-0.00952935	No_Sign	1	0	0	No_Sign	0.867555
P11766	P11766	Alcohol dehydrogenase class-3	ADH5	No_Sign	0.968535	0.0172147	0.0417573	No_Sign	0.660172	-0.180305	-0.457902	No_Sign	0.711465	0.19752	0.384701	No_Sign	0.868718
P02671-2;P02671	P02671-2;P02671	Fibrinogen alpha chain;Fibrinopeptide A;Fibrinogen alpha chain	FGA	No_Sign	0.639451	-0.138558	-0.489804	No_Sign	0.666571	-0.142833	-0.445241	No_Sign	0.990369	0.00427469	0.0124545	No_Sign	0.868943
Q9Y5S2	Q9Y5S2	Serine/threonine-protein kinase MRCK beta	CDC42BPB	No_Sign	1	0	0	No_Sign	0.956918	-0.0222988	-0.0553092	No_Sign	0.699096	-0.218246	-0.40697	No_Sign	0.86991
Q9BQB6-3;Q9BQB6-2;Q9BQB6	Q9BQB6-3;Q9BQB6-2;Q9BQB6	Vitamin K epoxide reductase complex subunit 1	VKORC1	No_Sign	0.953948	-0.0467004	-0.0617965	No_Sign	0.543133	-0.261914	-0.631462	No_Sign	0.798858	0.215214	0.270792	No_Sign	0.871469
Q05682-5;Q05682-3;Q05682-4;Q05682-2;Q05682;Q05682-6	Q05682-5;Q05682-3;Q05682-4;Q05682-2;Q05682;Q05682-6	Caldesmon	CALD1	No_Sign	0.65126	0.181039	0.479356	No_Sign	0.801279	0.0746913	0.258108	No_Sign	0.794719	0.106348	0.272941	No_Sign	0.871614
P40925-2;P40925;P40925-3	P40925-2;P40925;P40925-3	Malate dehydrogenase, cytoplasmic	MDH1	No_Sign	0.714662	-0.258821	-0.379769	No_Sign	0.646326	-0.329763	-0.476788	No_Sign	0.847074	0.0709418	0.199339	No_Sign	0.874284
P62304	P62304	Small nuclear ribonucleoprotein E	SNRPE	No_Sign	0.700572	-0.25641	-0.406039	No_Sign	0.655678	-0.247993	-0.459757	No_Sign	0.990593	-0.00841737	-0.012256	No_Sign	0.874971
P56385	P56385	ATP synthase subunit e, mitochondrial	ATP5I	No_Sign	0.83772	-0.119784	-0.213966	No_Sign	0.58225	-0.222299	-0.567886	No_Sign	0.849654	0.102516	0.20087	No_Sign	0.875292
Q7LBC6	Q7LBC6	Lysine-specific demethylase 3B	KDM3B	No_Sign	0.484976	-0.188302	-0.728688	No_Sign	0.976511	0.0126883	0.0303202	No_Sign	0.616025	-0.20099	-0.527139	No_Sign	0.875779
P05362	P05362	Intercellular adhesion molecule 1	ICAM1	No_Sign	0.723295	-0.120753	-0.379638	No_Sign	0.664472	-0.0829456	-0.446387	No_Sign	0.9128	-0.037807	-0.115949	No_Sign	0.875798
P38117;P38117-2	P38117;P38117-2	Electron transfer flavoprotein subunit beta	ETFB	No_Sign	0.709426	0.278234	0.398237	No_Sign	0.711652	0.158685	0.379483	No_Sign	0.872399	0.119549	0.170297	No_Sign	0.877138
O60262	O60262	Guanine nucleotide-binding protein G(I)/G(S)/G(O) subunit gamma-7	GNG7	No_Sign	0.708525	0.327072	0.390617	No_Sign	0.656917	0.407428	0.461579	No_Sign	0.834644	-0.0803556	-0.216414	No_Sign	0.878176
P40121-2;P40121	P40121-2;P40121	Macrophage-capping protein	CAPG	No_Sign	0.81134	-0.214441	-0.251749	No_Sign	0.781822	0.149614	0.284016	No_Sign	0.675071	-0.364055	-0.450324	No_Sign	0.878488
Q02818	Q02818	Nucleobindin-1	NUCB1	No_Sign	0.684968	0.21081	0.420331	No_Sign	0.965334	-0.0181929	-0.0447218	No_Sign	0.584951	0.229003	0.585971	No_Sign	0.879299
Q8WUY1	Q8WUY1	Protein THEM6	THEM6	No_Sign	0.694366	0.256029	0.41244	No_Sign	0.989857	0.0058829	0.0130121	No_Sign	0.683641	0.250146	0.433262	No_Sign	0.881039
Q01469	Q01469	Fatty acid-binding protein, epidermal	FABP5	No_Sign	0.849386	-0.102716	-0.196768	No_Sign	0.736571	0.280166	0.346102	No_Sign	0.585871	-0.382882	-0.577349	No_Sign	0.881134
Q14315-2;Q14315	Q14315-2;Q14315	Filamin-C	FLNC	No_Sign	0.821743	0.129095	0.232721	No_Sign	0.759893	-0.163721	-0.313356	No_Sign	0.58841	0.292816	0.567294	No_Sign	0.882173
Q6NY19-2;Q6NY19	Q6NY19-2;Q6NY19	KN motif and ankyrin repeat domain-containing protein 3	KANK3	No_Sign	0.65305	0.301166	0.464896	No_Sign	0.919916	-0.0724116	-0.102877	No_Sign	0.54596	0.373578	0.630522	No_Sign	0.882239
O60234	O60234	Glia maturation factor gamma	GMFG	No_Sign	0.968039	-0.0184516	-0.0415659	No_Sign	0.622815	-0.165704	-0.508217	No_Sign	1	0	0	No_Sign	0.883655
P52597	P52597	Heterogeneous nuclear ribonucleoprotein F;Heterogeneous nuclear ribonucleoprotein F, N-terminally processed	HNRNPF	No_Sign	0.581313	-0.371077	-0.572068	No_Sign	0.752881	-0.24499	-0.322881	No_Sign	0.850006	-0.126086	-0.195428	No_Sign	0.883759
P23588-2;P23588	P23588-2;P23588	Eukaryotic translation initiation factor 4B	EIF4B	No_Sign	0.654498	0.325216	0.464817	No_Sign	0.966134	-0.0300429	-0.0438596	No_Sign	0.374689	0.355259	0.949354	No_Sign	0.883972
O00231;O00231-2	O00231;O00231-2	26S proteasome non-ATPase regulatory subunit 11	PSMD11	No_Sign	0.390083	-0.210588	-0.9062	No_Sign	0.84616	0.154998	0.203317	No_Sign	0.64899	-0.365586	-0.481376	No_Sign	0.884087
Q8N1F7	Q8N1F7	Nuclear pore complex protein Nup93	NUP93	No_Sign	0.960414	-0.0307595	-0.0520686	No_Sign	0.593358	-0.203408	-0.551057	No_Sign	0.768532	0.172648	0.314721	No_Sign	0.884878
P00450	P00450	Ceruloplasmin	CP	No_Sign	0.861708	-0.110186	-0.182419	No_Sign	1	0	0	No_Sign	0.857874	0.103459	0.191419	No_Sign	0.888679
P50454	P50454	Serpin H1	SERPINH1	No_Sign	0.76355	-0.310259	-0.314567	No_Sign	0.86774	0.12383	0.170587	No_Sign	0.655073	-0.434088	-0.475651	No_Sign	0.889751
P47929	P47929	Galectin-7	LGALS7	No_Sign	0.836946	-0.081375	-0.215172	No_Sign	0.759203	0.162949	0.318624	No_Sign	0.674057	-0.244324	-0.436726	No_Sign	0.889838
P27816;P27816-6;P27816-2;P27816-4;P27816-5;P27816-7	P27816;P27816-6;P27816-2;P27816-4;P27816-5	Microtubule-associated protein 4	MAP4	No_Sign	0.710626	-0.0867234	-0.401123	No_Sign	0.689547	-0.0891103	-0.418976	No_Sign	0.993603	0.00238689	0.00829127	No_Sign	0.890586
Q6PCB0-2;Q6PCB0	Q6PCB0-2;Q6PCB0	von Willebrand factor A domain-containing protein 1	VWA1	No_Sign	0.473122	-0.468566	-0.75916	No_Sign	0.760102	-0.347651	-0.315078	No_Sign	0.902647	-0.120915	-0.128293	No_Sign	0.891344
Q03154-2;Q03154-3;Q03154;Q03154-4	Q03154-2;Q03154-3;Q03154;Q03154-4	Aminoacylase-1	ACY1	No_Sign	0.990971	0.019418	0.0118893	No_Sign	0.647569	0.576361	0.470526	No_Sign	0.753525	-0.556943	-0.330227	No_Sign	0.892689
Q5VWZ2-2;Q5VWZ2	Q5VWZ2-2;Q5VWZ2	Lysophospholipase-like protein 1	LYPLAL1	No_Sign	0.999142	-0.000987155	-0.00112127	No_Sign	0.69113	0.384511	0.410739	No_Sign	0.727311	-0.385498	-0.36154	No_Sign	0.893867
P17987	P17987	T-complex protein 1 subunit alpha	TCP1	No_Sign	0.763319	-0.176206	-0.315977	No_Sign	0.669242	-0.246655	-0.441673	No_Sign	0.917518	0.0704494	0.107098	No_Sign	0.895287
O14745;O14745-2	O14745	Na(+)/H(+) exchange regulatory cofactor NHE-RF1	SLC9A3R1	No_Sign	0.370741	0.179071	0.945058	No_Sign	0.955198	0.02415	0.05845	No_Sign	0.717671	0.154921	0.379064	No_Sign	0.895611
O76041-2;O76041	O76041-2	Nebulette	NEBL	No_Sign	0.941431	-0.0261681	-0.077853	No_Sign	0.66013	0.0879908	0.451921	No_Sign	0.748891	-0.114159	-0.341901	No_Sign	0.897894
Q8N3V7-2;Q8N3V7-3;Q8N3V7	Q8N3V7-2;Q8N3V7-3;Q8N3V7	Synaptopodin	SYNPO	No_Sign	0.676995	-0.0818887	-0.431459	No_Sign	0.965863	0.00813103	0.0437839	No_Sign	0.627266	-0.0900197	-0.506749	No_Sign	0.898299
P42126-2;P42126	P42126-2;P42126	Enoyl-CoA delta isomerase 1, mitochondrial	ECI1	No_Sign	0.978792	-0.0175817	-0.0280468	No_Sign	0.646851	-0.212813	-0.472038	No_Sign	0.777651	0.195231	0.297122	No_Sign	0.898725
Q96GM5-2;Q96GM5	Q96GM5-2;Q96GM5	SWI/SNF-related matrix-associated actin-dependent regulator of chromatin subfamily D member 1	SMARCD1	No_Sign	0.764442	0.561768	0.313203	No_Sign	0.669161	0.624205	0.439001	No_Sign	0.972524	-0.0624371	-0.0360309	No_Sign	0.901086
P62834	P62834	Ras-related protein Rap-1A	RAP1A	No_Sign	0.773583	0.20693	0.308714	No_Sign	0.985516	0.00602799	0.0185727	No_Sign	0.779609	0.200902	0.300387	No_Sign	0.901521
P05230;P05230-2	P05230;P05230-2	Fibroblast growth factor 1	FGF1	No_Sign	0.863517	0.140346	0.182801	No_Sign	0.764906	-0.168775	-0.308243	No_Sign	0.726184	0.30912	0.368786	No_Sign	0.9023
P62633-7;P62633-3;P62633-2;P62633-8;P62633-5;P62633;P62633-4;P62633-6	P62633-7;P62633-3;P62633-2;P62633-8;P62633-5;P62633;P62633-4;P62633-6	Cellular nucleic acid-binding protein	CNBP	No_Sign	0.523894	-0.25624	-0.663523	No_Sign	0.778386	-0.180582	-0.290436	No_Sign	0.897561	-0.0756585	-0.13399	No_Sign	0.902894
Q9H1Z4-2;Q9H1Z4	Q9H1Z4-2;Q9H1Z4	WD repeat-containing protein 13	WDR13	No_Sign	0.615496	0.256973	0.521289	No_Sign	0.840321	0.112328	0.206478	No_Sign	0.788348	0.144646	0.277644	No_Sign	0.90496
Q86U42-2;Q86U42;Q92843-2	Q86U42-2;Q86U42	Polyadenylate-binding protein 2	PABPN1	No_Sign	0.944679	0.0461487	0.0713594	No_Sign	0.689565	0.275951	0.410236	No_Sign	0.70356	-0.229802	-0.394781	No_Sign	0.905283
P15311	P15311	Ezrin	EZR	No_Sign	0.796813	0.157227	0.267453	No_Sign	0.856777	-0.0788418	-0.185888	No_Sign	0.653234	0.236069	0.483869	No_Sign	0.906521
P08582	P08582	Melanotransferrin	MFI2	No_Sign	0.756841	0.202935	0.334334	No_Sign	0.965511	-0.0190638	-0.0447967	No_Sign	1	0	0	No_Sign	0.907046
P16157-11;P16157-9;P16157-6;P16157-7;P16157-4;P16157-13;P16157-10;P16157-15;P16157-8;P16157-5;P16157-16;P16157-3;P16157;P16157-21;P16157-12;P16157-14;P16157-2	P16157-11;P16157-9;P16157-6;P16157-7;P16157-4;P16157-13;P16157-10;P16157-15;P16157-8;P16157-5;P16157-16;P16157-3;P16157;P16157-21;P16157-12;P16157-14;P16157-2	Ankyrin-1	ANK1	No_Sign	0.921276	-0.0502236	-0.102037	No_Sign	1	0	0	No_Sign	0.765665	0.161089	0.308672	No_Sign	0.908259
O43768-5;O43768;O43768-7;O43768-3	O43768-5;O43768;O43768-7;O43768-3	Alpha-endosulfine	ENSA	No_Sign	0.73075	0.246934	0.355156	No_Sign	0.712067	0.232122	0.38141	No_Sign	0.977844	0.014812	0.0291	No_Sign	0.908346
Q8N684-2;Q8N684;Q8N684-3	Q8N684-2;Q8N684;Q8N684-3	Cleavage and polyadenylation specificity factor subunit 7	CPSF7	No_Sign	0.792809	0.168454	0.280568	No_Sign	1	0	0	No_Sign	0.740401	0.226506	0.3497	No_Sign	0.908451
Q9NSE4	Q9NSE4	Isoleucine--tRNA ligase, mitochondrial	IARS2	No_Sign	0.817538	-0.166875	-0.243738	No_Sign	0.833469	0.1139	0.215887	No_Sign	0.715344	-0.280775	-0.383169	No_Sign	0.910158
Q01082-3	Q01082-3	Spectrin beta chain, non-erythrocytic 1	SPTBN1	No_Sign	0.84001	0.150915	0.214916	No_Sign	0.814066	-0.110125	-0.241618	No_Sign	0.738876	0.26104	0.352869	No_Sign	0.910579
Q6ZVX7	Q6ZVX7	F-box only protein 50	NCCRP1	No_Sign	0.838062	-0.269004	-0.214378	No_Sign	0.812921	0.201153	0.242686	No_Sign	0.706508	-0.470157	-0.402606	No_Sign	0.910737
Q13425	Q13425	Beta-2-syntrophin	SNTB2	No_Sign	0.696527	0.218121	0.406613	No_Sign	0.841743	-0.197984	-0.205746	No_Sign	0.634623	0.416105	0.503658	No_Sign	0.910805
P37840-2;P37840-3;P37840	P37840-2;P37840-3;P37840	Alpha-synuclein	SNCA	No_Sign	0.928557	0.0397852	0.0925322	No_Sign	0.750265	-0.175253	-0.326379	No_Sign	0.61233	0.215038	0.530491	No_Sign	0.912112
Q9Y2J2-4	Q9Y2J2-4			No_Sign	0.781334	-0.175013	-0.28965	No_Sign	1	0	0	No_Sign	0.983732	-0.011039	-0.0218515	No_Sign	0.913416
Q96PU8-3;Q96PU8	Q96PU8-3;Q96PU8	Protein quaking	QKI	No_Sign	0.813156	-0.124567	-0.243997	No_Sign	0.798641	0.222952	0.263017	No_Sign	0.658959	-0.347519	-0.464239	No_Sign	0.914073
Q9C0C2;Q9C0C2-2	Q9C0C2	182 kDa tankyrase-1-binding protein	TNKS1BP1	No_Sign	0.675414	0.290644	0.451019	No_Sign	0.852536	0.125856	0.193354	No_Sign	0.851571	0.164788	0.193639	No_Sign	0.918354
Q9H098;Q9H098-2	Q9H098;Q9H098-2	Protein FAM107B	FAM107B	No_Sign	0.681145	-0.1375	-0.433889	No_Sign	0.771127	-0.108326	-0.301348	No_Sign	0.945808	-0.0291742	-0.0701511	No_Sign	0.91945
Q16513-3;Q16513-2;Q16513	Q16513-3;Q16513-2;Q16513	Serine/threonine-protein kinase N2	PKN2	No_Sign	0.69559	-0.302239	-0.409542	No_Sign	0.955438	-0.0395663	-0.0572579	No_Sign	0.749788	-0.262673	-0.331673	No_Sign	0.919464
P10606	P10606	Cytochrome c oxidase subunit 5B, mitochondrial	COX5B	No_Sign	0.865449	-0.167862	-0.178796	No_Sign	0.796847	0.144078	0.264081	No_Sign	0.743297	-0.31194	-0.351588	No_Sign	0.91957
Q5IJ48-3;Q5IJ48	Q5IJ48-3;Q5IJ48	Protein crumbs homolog 2	CRB2	No_Sign	0.969212	0.00809186	0.0398894	No_Sign	0.733924	0.0898848	0.348665	No_Sign	0.67995	-0.081793	-0.431479	No_Sign	0.920756
Q13576;Q13576-3;Q13576-2	Q13576;Q13576-3;Q13576-2	Ras GTPase-activating-like protein IQGAP2	IQGAP2	No_Sign	0.923962	-0.036312	-0.0987235	No_Sign	0.694069	-0.128258	-0.404001	No_Sign	0.794335	0.0919456	0.272487	No_Sign	0.921284
P51991-2	P51991-2	Heterogeneous nuclear ribonucleoprotein A3	HNRNPA3	No_Sign	0.852852	0.107345	0.190945	No_Sign	0.810173	-0.121384	-0.247766	No_Sign	0.597535	0.228729	0.561851	No_Sign	0.921441
P12956-2;P12956	P12956-2;P12956	X-ray repair cross-complementing protein 6	XRCC6	No_Sign	0.732666	-0.399914	-0.35712	No_Sign	0.899951	-0.105984	-0.128822	No_Sign	0.784758	-0.29393	-0.289138	No_Sign	0.921894
O75489	O75489	NADH dehydrogenase [ubiquinone] iron-sulfur protein 3, mitochondrial	NDUFS3	No_Sign	0.819582	0.179446	0.239612	No_Sign	0.669372	0.186455	0.443935	No_Sign	0.992069	-0.00700871	-0.010705	No_Sign	0.922686
Q8IYI6	Q8IYI6	Exocyst complex component 8	EXOC8	No_Sign	0.713629	-0.258056	-0.378787	No_Sign	0.748153	-0.251115	-0.329249	No_Sign	0.991724	-0.00694052	-0.010701	No_Sign	0.922855
Q86UE4	Q86UE4	Protein LYRIC	MTDH	No_Sign	0.890531	0.124162	0.146066	No_Sign	0.620118	0.226434	0.51034	No_Sign	0.907334	-0.102272	-0.12444	No_Sign	0.92343
P04424-3;P04424-2;P04424	P04424-3;P04424-2;P04424	Argininosuccinate lyase	ASL	No_Sign	0.761582	-0.263245	-0.319096	No_Sign	0.91779	0.0822636	0.106105	No_Sign	0.725596	-0.345509	-0.365148	No_Sign	0.923545
Q8IZP0-11;Q8IZP0-10;Q8IZP0-8;Q8IZP0-7;Q8IZP0-2;Q8IZP0-4;Q8IZP0-3;Q8IZP0-5;Q8IZP0-6;Q8IZP0-9;Q8IZP0-12;Q8IZP0	Q8IZP0-11;Q8IZP0-10;Q8IZP0-8;Q8IZP0-7;Q8IZP0-2;Q8IZP0-4;Q8IZP0-3;Q8IZP0-5;Q8IZP0-6;Q8IZP0-9;Q8IZP0-12;Q8IZP0	Abl interactor 1	ABI1	No_Sign	0.79879	-0.246325	-0.27025	No_Sign	0.909663	0.076376	0.116374	No_Sign	0.750406	-0.322701	-0.334934	No_Sign	0.923605
Q16658	Q16658	Fascin	FSCN1	No_Sign	0.971185	-0.027716	-0.0373755	No_Sign	0.74006	0.234675	0.340318	No_Sign	0.731903	-0.262391	-0.356811	No_Sign	0.924738
P21926	P21926	CD9 antigen	CD9	No_Sign	0.875286	-0.110861	-0.165463	No_Sign	0.683691	-0.207581	-0.419157	No_Sign	0.895002	0.0967199	0.138282	No_Sign	0.926422
P49914	P49914	5-formyltetrahydrofolate cyclo-ligase	MTHFS	No_Sign	0.686814	-0.198364	-0.416877	No_Sign	0.969655	-0.0195026	-0.0389162	No_Sign	0.708039	-0.178861	-0.388401	No_Sign	0.927439
Q92750-2;Q92750	Q92750-2;Q92750	Transcription initiation factor TFIID subunit 4B	TAF4B	No_Sign	0.704897	0.36164	0.391066	No_Sign	0.890401	0.119957	0.142199	No_Sign	0.704203	0.241683	0.399832	No_Sign	0.929186
P69892;P69891	P69892;P69891	Hemoglobin subunit gamma-2;Hemoglobin subunit gamma-1	HBG2;HBG1	No_Sign	0.80407	0.162183	0.258722	No_Sign	0.910889	-0.054969	-0.11457	No_Sign	0.724676	0.217152	0.372209	No_Sign	0.932081
P06753-2;P06753-3;P06753-5;P06753-6;P06753-4;P06753-7	P06753-2;P06753-3;P06753-5;P06753-6;P06753-4	Tropomyosin alpha-3 chain	TPM3	No_Sign	0.902035	-0.0390933	-0.127214	No_Sign	0.714005	-0.0977884	-0.376612	No_Sign	0.835315	0.0586952	0.217666	No_Sign	0.93385
Q9UQE7	Q9UQE7	Structural maintenance of chromosomes protein 3	SMC3	No_Sign	0.748207	0.280085	0.337461	No_Sign	0.955398	0.0392853	0.0572887	No_Sign	0.790843	0.2408	0.277106	No_Sign	0.935281
Q96GK7	Q96GK7	Fumarylacetoacetate hydrolase domain-containing protein 2A	FAHD2A	No_Sign	0.69186	0.153615	0.409372	No_Sign	0.99676	-0.00186534	-0.00415513	No_Sign	1	0	0	No_Sign	0.936364
Q13185	Q13185	Chromobox protein homolog 3	CBX3	No_Sign	0.686696	0.300815	0.416682	No_Sign	0.973326	0.0286644	0.0342094	No_Sign	0.711668	0.272151	0.383211	No_Sign	0.936878
Q96JY6;Q96JY6-5;Q96JY6-3;Q96JY6-4;Q96JY6-2	Q96JY6;Q96JY6-5;Q96JY6-3;Q96JY6-4	PDZ and LIM domain protein 2	PDLIM2	No_Sign	0.759454	-0.0565258	-0.319147	No_Sign	0.92265	0.0204209	0.0995911	No_Sign	0.536469	-0.0769467	-0.654217	No_Sign	0.939559
P35241;P35241-4;P35241-5;P35241-2;P35241-3	P35241;P35241-4;P35241-5	Radixin	RDX	No_Sign	0.787976	0.0797356	0.277255	No_Sign	0.905554	-0.0389796	-0.12146	No_Sign	0.697358	0.118715	0.40321	No_Sign	0.943399
P11216	P11216	Glycogen phosphorylase, brain form	PYGB	No_Sign	0.740805	-0.113362	-0.343459	No_Sign	0.84404	-0.0681055	-0.201695	No_Sign	0.901624	-0.0452568	-0.127777	No_Sign	0.948959
P62241	P62241	40S ribosomal protein S8	RPS8	No_Sign	0.803789	0.320189	0.262337	No_Sign	0.965391	0.0366467	0.0443925	No_Sign	0.82523	0.283542	0.233273	No_Sign	0.949337
P49006	P49006	MARCKS-related protein	MARCKSL1	No_Sign	0.814042	0.174292	0.250373	No_Sign	0.94927	0.0273264	0.0651423	No_Sign	0.844772	0.146966	0.207511	No_Sign	0.949537
P17655;P17655-2	P17655;P17655-2	Calpain-2 catalytic subunit	CAPN2	No_Sign	0.806597	-0.184279	-0.252172	No_Sign	0.901917	0.109468	0.126218	No_Sign	0.716103	-0.293747	-0.376995	No_Sign	0.951308
A6NGB9	A6NGB9	WAS/WASL-interacting protein family member 3	WIPF3	No_Sign	0.758586	0.28359	0.317983	No_Sign	0.99905	0.00116485	0.00121905	No_Sign	0.774221	0.282425	0.296897	No_Sign	0.954763
P08133;P08133-2	P08133;P08133-2	Annexin A6	ANXA6	No_Sign	0.764176	0.339119	0.309245	No_Sign	0.88493	0.157654	0.14846	No_Sign	0.839484	0.181465	0.210139	No_Sign	0.95792
Q13409-6;Q13409-3;Q13409-7;Q13409-2;Q13409-5;Q13409	Q13409-6;Q13409-3;Q13409-7;Q13409-2;Q13409-5;Q13409	Cytoplasmic dynein 1 intermediate chain 2	DYNC1I2	No_Sign	0.774824	-0.17031	-0.294814	No_Sign	0.890326	-0.0740595	-0.142053	No_Sign	0.820757	-0.0962507	-0.23737	No_Sign	0.958195
P52907	P52907	F-actin-capping protein subunit alpha-1	CAPZA1	No_Sign	0.781286	0.273691	0.286596	No_Sign	0.853605	0.171238	0.190995	No_Sign	0.855948	0.102453	0.189982	No_Sign	0.958935
P29590-14;P29590-10;P29590-4;P29590-12;P29590-2;P29590-5;P29590-9;P29590-13;P29590-3;P29590-8;P29590-11;P29590	P29590-14;P29590-10;P29590-4;P29590-12;P29590-2;P29590-5;P29590-9;P29590-13;P29590-3;P29590-8;P29590-11;P29590	Protein PML	PML	No_Sign	0.978661	-0.0305631	-0.028317	No_Sign	0.768146	0.183992	0.302197	No_Sign	0.849007	-0.214555	-0.202948	No_Sign	0.959106
P20073-2;P20073	P20073-2;P20073	Annexin A7	ANXA7	No_Sign	0.988167	0.00828695	0.0152478	No_Sign	0.806518	0.140367	0.251042	No_Sign	0.785137	-0.13208	-0.282248	No_Sign	0.961121
P62258;P62258-2	P62258;P62258-2	14-3-3 protein epsilon	YWHAE	No_Sign	0.818045	0.108026	0.237722	No_Sign	0.992474	-0.00355026	-0.00969526	No_Sign	0.772265	0.111576	0.30632	No_Sign	0.961228
P17980	P17980	26S protease regulatory subunit 6A	PSMC3	No_Sign	0.985449	0.0084031	0.0187617	No_Sign	0.797994	0.104163	0.263513	No_Sign	1	0	0	No_Sign	0.961534
Q07864	Q07864	DNA polymerase epsilon catalytic subunit A	POLE	No_Sign	0.827796	-0.231218	-0.230993	No_Sign	0.841175	-0.15329	-0.206147	No_Sign	0.945668	-0.0779282	-0.0712327	No_Sign	0.962961
Q14165	Q14165	Malectin	MLEC	No_Sign	0.762532	-0.181259	-0.313782	No_Sign	0.871634	-0.110263	-0.166122	No_Sign	0.921255	-0.0709957	-0.102018	No_Sign	0.963676
Q92616	Q92616	Translational activator GCN1	GCN1L1	No_Sign	0.822179	-0.0407509	-0.233288	No_Sign	0.99749	0.000467527	0.0032194	No_Sign	0.8076	-0.0412184	-0.255053	No_Sign	0.964747
P30685;P30491;P10319;Q9TNN7	P30685;P30491;P10319	HLA class I histocompatibility antigen, B-35 alpha chain;HLA class I histocompatibility antigen, B-53 alpha chain;HLA class I histocompatibility antigen, B-58 alpha chain	HLA-B	No_Sign	0.880686	-0.113322	-0.16273	No_Sign	0.957613	0.0207536	0.0555005	No_Sign	0.870376	-0.134076	-0.172383	No_Sign	0.967355
Q92599-2;Q92599-4;Q92599	Q92599-2;Q92599-4;Q92599	Septin-8	39692	No_Sign	0.584218	0.156435	0.572352	No_Sign	0.971471	0.0248809	0.0373328	No_Sign	0.851516	0.131555	0.195467	No_Sign	0.967981
P33176;O60282-2;O60282;Q12840	P33176	Kinesin-1 heavy chain	KIF5B	No_Sign	0.796643	-0.186023	-0.265737	No_Sign	0.967531	-0.0300622	-0.0416417	No_Sign	0.821451	-0.155961	-0.23348	No_Sign	0.970081
O43678;O43678-2	O43678	NADH dehydrogenase [ubiquinone] 1 alpha subcomplex subunit 2	NDUFA2	No_Sign	0.808612	-0.117417	-0.250058	No_Sign	0.854401	-0.105178	-0.187875	No_Sign	0.977752	-0.0122398	-0.0288383	No_Sign	0.971286
P23142;P23142-2;P23142-3;P23142-4;CON__ENSEMBL:ENSBTAP00000016046	P23142;P23142-2;P23142-3;P23142-4	Fibulin-1	FBLN1	No_Sign	0.787347	-0.142206	-0.279153	No_Sign	0.906409	-0.071123	-0.12068	No_Sign	0.907956	-0.0710831	-0.11933	No_Sign	0.973043
Q8N163-2;Q8N163	Q8N163-2;Q8N163	Cell cycle and apoptosis regulator protein 2	CCAR2	No_Sign	0.931384	-0.0522171	-0.0896497	No_Sign	0.87894	0.0800054	0.156018	No_Sign	0.83319	-0.132222	-0.219198	No_Sign	0.974062
Q9BY44-4;Q9BY44-3;Q9BY44;Q9BY44-2	Q9BY44-4;Q9BY44-3;Q9BY44;Q9BY44-2	Eukaryotic translation initiation factor 2A;Eukaryotic translation initiation factor 2A, N-terminally processed	EIF2A	No_Sign	0.870034	0.102644	0.171148	No_Sign	0.848406	0.0868915	0.195713	No_Sign	0.979356	0.0157528	0.027174	No_Sign	0.975472
Q7KZF4	Q7KZF4	Staphylococcal nuclease domain-containing protein 1	SND1	No_Sign	0.854977	0.201649	0.193903	No_Sign	0.955524	0.0466026	0.0573869	No_Sign	0.898346	0.155047	0.133272	No_Sign	0.977584
Q9Y3A5	Q9Y3A5	Ribosome maturation protein SBDS	SBDS	No_Sign	0.849907	-0.161718	-0.202155	No_Sign	0.941565	-0.0501314	-0.0758847	No_Sign	0.910602	-0.111586	-0.116753	No_Sign	0.977755
Q9UN36-3;Q9UN36;Q9UN36-4;Q9UN36-5;Q9UN36-2	Q9UN36-3;Q9UN36;Q9UN36-4;Q9UN36-5;Q9UN36-2	Protein NDRG2	NDRG2	No_Sign	0.862396	-0.226217	-0.182152	No_Sign	0.918902	-0.0919651	-0.104189	No_Sign	0.917469	-0.134252	-0.10898	No_Sign	0.978437
Q9UM54-6;Q9UM54-5;Q9UM54-2;Q9UM54-4;Q9UM54-1;Q9UM54	Q9UM54-6	Unconventional myosin-VI	MYO6	No_Sign	0.89848	0.112305	0.134166	No_Sign	0.946219	-0.0474185	-0.0692089	No_Sign	0.865943	0.159724	0.176004	No_Sign	0.980809
Q9H1B7	Q9H1B7	Interferon regulatory factor 2-binding protein-like	IRF2BPL	No_Sign	0.947004	0.0281986	0.0693368	No_Sign	0.901553	-0.0578072	-0.127524	No_Sign	0.870967	0.0860058	0.167773	No_Sign	0.982981
P48426;P48426-2	P48426	Phosphatidylinositol 5-phosphate 4-kinase type-2 alpha	PIP4K2A	No_Sign	0.939435	0.0650809	0.0804491	No_Sign	0.866054	0.118685	0.174038	No_Sign	0.956212	-0.0536037	-0.0570589	No_Sign	0.985409
P51659-3;P51659;P51659-2	P51659-3;P51659;P51659-2	Peroxisomal multifunctional enzyme type 2;(3R)-hydroxyacyl-CoA dehydrogenase;Enoyl-CoA hydratase 2	HSD17B4	No_Sign	0.888354	-0.0859397	-0.146683	No_Sign	0.930006	-0.0364274	-0.0899814	No_Sign	0.930784	-0.0495123	-0.0918955	No_Sign	0.985477
P04080	P04080	Cystatin-B	CSTB	No_Sign	0.939643	0.0561678	0.0808253	No_Sign	0.923899	-0.057153	-0.0990163	No_Sign	0.896579	0.113321	0.135145	No_Sign	0.986192
Q709C8-4;Q709C8-2;Q709C8-3;Q709C8	Q709C8-4;Q709C8-2;Q709C8-3;Q709C8	Vacuolar protein sorting-associated protein 13C	VPS13C	No_Sign	0.908065	0.0563827	0.120895	No_Sign	1	0	0	No_Sign	0.916214	0.0470894	0.112255	No_Sign	0.988443
Q14677-2;Q14677;Q14677-3	Q14677-2;Q14677;Q14677-3	Clathrin interactor 1	CLINT1	No_Sign	0.924924	0.0427877	0.0974233	No_Sign	0.891807	0.0504125	0.139435	No_Sign	0.984793	-0.00762486	-0.0199626	No_Sign	0.989538
P11586	P11586	C-1-tetrahydrofolate synthase, cytoplasmic;Methylenetetrahydrofolate dehydrogenase;Methenyltetrahydrofolate cyclohydrolase;Formyltetrahydrofolate synthetase;C-1-tetrahydrofolate synthase, cytoplasmic, N-terminally processed	MTHFD1	No_Sign	0.927835	-0.0776163	-0.0968854	No_Sign	0.930852	-0.0372016	-0.0890135	No_Sign	0.96331	-0.0404147	-0.0488354	No_Sign	0.991577
Q14894	Q14894	Ketimine reductase mu-crystallin	CRYM	No_Sign	0.965611	-0.031743	-0.0443333	No_Sign	0.904431	-0.0878023	-0.123153	No_Sign	0.921759	0.0560593	0.101598	No_Sign	0.991815
Q8NBJ7-2;Q8NBJ7-5;Q8NBJ7	Q8NBJ7-2;Q8NBJ7-5;Q8NBJ7	Sulfatase-modifying factor 2	SUMF2	No_Sign	0.915165	0.0579523	0.111404	No_Sign	0.978088	-0.0153664	-0.0282836	No_Sign	0.910967	0.0733186	0.115545	No_Sign	0.992109
Q13643	Q13643	Four and a half LIM domains protein 3	FHL3	No_Sign	0.95236	-0.0534844	-0.0625429	No_Sign	0.89595	-0.0788966	-0.133876	No_Sign	0.976352	0.0254122	0.0312862	No_Sign	0.992374
Q13561;Q13561-3;Q13561-2	Q13561;Q13561-3;Q13561-2	Dynactin subunit 2	DCTN2	No_Sign	0.867332	0.100269	0.173048	No_Sign	0.980852	0.0206319	0.0245838	No_Sign	0.908276	0.0796367	0.120313	No_Sign	0.99264
Q9Y2A7;Q9Y2A7-2	Q9Y2A7;Q9Y2A7-2	Nck-associated protein 1	NCKAP1	No_Sign	0.922067	0.0567169	0.101977	No_Sign	0.988178	-0.00786189	-0.0151912	No_Sign	0.918193	0.0645788	0.106467	No_Sign	0.993269
Q15257-4;Q15257-3;Q15257-2;Q15257	Q15257-4;Q15257-3;Q15257-2;Q15257	Serine/threonine-protein phosphatase 2A activator	PPP2R4	No_Sign	1	0	0	No_Sign	1	0	0	No_Sign	1	0	0	No_Sign	0.993966
P62937;P62937-2	P62937;P62937-2	Peptidyl-prolyl cis-trans isomerase A;Peptidyl-prolyl cis-trans isomerase A, N-terminally processed	PPIA	No_Sign	0.894198	-0.0355499	-0.137905	No_Sign	0.9845	-0.00657427	-0.0198738	No_Sign	0.904634	-0.0289756	-0.124917	No_Sign	0.994231
Q9Y6E0-2;Q9Y6E0	Q9Y6E0-2;Q9Y6E0	Serine/threonine-protein kinase 24;Serine/threonine-protein kinase 24 36 kDa subunit;Serine/threonine-protein kinase 24 12 kDa subunit	STK24	No_Sign	0.961229	0.0153828	0.0500791	No_Sign	0.957153	-0.0311787	-0.0554464	No_Sign	0.930467	0.0465615	0.0911259	No_Sign	0.996151
P46782	P46782	40S ribosomal protein S5;40S ribosomal protein S5, N-terminally processed	RPS5	No_Sign	0.919417	-0.0217896	-0.104088	No_Sign	0.958717	-0.0214901	-0.0536561	No_Sign	0.999409	-0.000299454	-0.000770679	No_Sign	0.997482
O75352-2;O75352	O75352-2;O75352	Mannose-P-dolichol utilization defect 1 protein	MPDU1	No_Sign	0.997805	0.00261351	0.00294141	No_Sign	0.966659	0.0206096	0.0429122	No_Sign	0.985382	-0.0179961	-0.0194126	No_Sign	0.999352
